# Supplementary material for: Network analysis of human protein location
Source: BMC Bioinformatics. 2010 Oct 15;11(Suppl 7):S9. doi: 10.1186/1471-2105-11-S7-S9 (PMC2957692; doi:10.1186/1471-2105-11-S7-S9)
Supplement: Additional file 1 — Merged list of subcellular compartments for the LOCATE and GOA SCL. This contains the list of compartment at the lower-level of GO hierarchy which were merged with that of the higher level of GO cellular compartments for the analysis of major subcellular compartments. [file 1471-2105-11-S7-S9-S1.xls]

## Sheet: Additional-File-1
Supplementary Table S1: List of subcellular compartments in our analysis
Network Analysis of Human Protein Location
Gaurav Kumar and Shoba Ranganathan
SCL under consideration	GO-ID under consideration	Merging of compartments in LOCATE	Merging of compartments in GOA
Cytoplasm (CP)	GO:0005737		GO:0016528 GO:0044444 GO:0045495
Cytoplasmic Vesicles (CV)	GO:0016023	GO:0030133	GO:0000938 GO:0005798 GO:0020026 GO:0030133 GO:0030135 GO:0030139 GO:0030141 GO:0030659 GO:0033095 GO:0033107 GO:0033117 GO:0033675 GO:0045009 GO:0048770 GO:0060205
Endoplasmic Reticulum (ER)	GO:0005783		GO:0048556 GO:0005791 GO:0009511 GO:0016529 GO:0044432
Endosomes (ES)	GO:0005768	GO:0005770 GO:0005769	GO:0005769 GO:0005770 GO:0044440 GO:0055037
Extracellular (EC)	GO:0005576		GO:0044421 GO:0048046
Golgi Apparatus (GA)	GO:0005794	GO:0000137 GO:0005802 GO:0005741 GO:0000137	GO:0044431
Mitochondria (MC)	GO:0005739	GO:0005741 GO:0005743	GO:0016006 GO:0016007 GO:0044429
Lysosomes (LS)	GO:0005764		GO:0005765 GO:0005766 GO:0005767 GO:0042629 GO:0043202 GO:0043246 GO:0044194 GO:0070559 GO:0070622 GO:0090123
Nucleus (N)	GO:0005634		GO:0031039 GO:0031040 GO:0043073 GO:0043076 GO:0044428 GO:0045120 GO:0048353 GO:0048555 GO:0048556
Plasma Membrane (PM)	GO:0005886	GO:0016323; GO:0016324	GO:0042383 GO:0044459
Tight Junction (TJ)	GO:0005923
