# Supplementary material for: Network analysis of human protein location
Source: BMC Bioinformatics. 2010 Oct 15;11(Suppl 7):S9. doi: 10.1186/1471-2105-11-S7-S9 (PMC2957692; doi:10.1186/1471-2105-11-S7-S9)
Supplement: Additional file 2 — List of Z-score values for the paired SCL. This contains the Z-score values and their calculated P-values for the paired compartments in the PPI and metabolic dataset, as described in Figure 3. [file 1471-2105-11-S7-S9-S2.xls]

## Sheet: 10-Aditional-File-2
Supplementary Table S2- List corresponding to Z-score and P-value of Paired-SCL in LOCATE and GOA
Network Analysis of Human Protein Location
Gaurav Kumar and Shoba Ranganathan
Locate paired-compartments for physical interacting protein pairs
SN	Paired-compartments	Z-score	P-Value
1	EC:EC	6.112	9.83902e-10
2	EC:N	-0.754	0.450849
3	EC:CP	-0.834	0.404281
4	EC:MC	-0.735	0.462339
5	EC:LS	0.16	0.872881
6	EC:ES	-0.137	0.891031
7	EC:ER	-0.328	0.742912
8	EC:GA	0.625	0.531971
9	EC:PM	0.301	0.763414
10	EC:TJ	-0.646	0.518279
11	EC:CV	2.597	0.00940419
12	N:EC	-0.716	0.473991
13	N:N	0.437	0.662111
14	N:CP	-0.26	0.794864
15	N:MC	-0.318	0.750485
16	N:LS	-0.63	0.528695
17	N:ES	-0.708	0.478945
18	N:ER	0.716	0.473991
19	N:GA	0.474	0.6355
20	N:PM	-0.65	0.515692
21	N:TJ	-0.839	0.401469
22	N:CV	-0.977	0.328569
23	CP:EC	-0.537	0.591268
24	CP:N	-0.125	0.900524
25	CP:CP	0.904	0.365995
26	CP:MC	-0.431	0.666468
27	CP:LS	-0.245	0.806456
28	CP:ES	0.146	0.883921
29	CP:ER	0.211	0.832887
30	CP:GA	0.202	0.839917
31	CP:PM	0.349	0.727089
32	CP:TJ	-0.563	0.573435
33	CP:CV	-0.424	0.671566
34	MC:EC	-0.729	0.466002
35	MC:N	0.537	0.591268
36	MC:CP	0.016	0.987234
37	MC:MC	4.125	3.70735e-05
38	MC:LS	-0.842	0.399788
39	MC:ES	-0.559	0.576162
40	MC:ER	0.69	0.490194
41	MC:GA	0.449	0.653432
42	MC:PM	-0.598	0.54984
43	MC:TJ	-0.536	0.591959
44	MC:CV	-0.693	0.48831
45	LS:EC	2.656	0.00790736
46	LS:N	-0.767	0.443082
47	LS:CP	-0.377	0.706174
48	LS:MC	-0.849	0.395881
49	LS:LS	6.92	4.51644e-12
50	LS:ES	1.727	0.0841677
51	LS:ER	-0.244	0.807231
52	LS:GA	-0.016	0.987234
53	LS:PM	0.194	0.846176
54	LS:TJ	-0.573	0.566645
55	LS:CV	0.093	0.925904
56	ES:EC	-0.705	0.48081
57	ES:N	-0.82	0.412216
58	ES:CP	-0.425	0.670837
59	ES:MC	-0.923	0.356007
60	ES:LS	0.958	0.338063
61	ES:ES	6.015	1.79887e-09
62	ES:ER	-0.842	0.399788
63	ES:GA	-0.465	0.641931
64	ES:PM	0.466	0.641216
65	ES:TJ	-0.294	0.768758
66	ES:CV	1.997	0.0458252
67	ER:EC	-0.74	0.4593
68	ER:N	0.47	0.638355
69	ER:CP	0.072	0.942602
70	ER:MC	1.071	0.284169
71	ER:LS	0.302	0.762652
72	ER:ES	-0.398	0.69063
73	ER:ER	-0.166	0.868157
74	ER:GA	-0.185	0.853229
75	ER:PM	-0.843	0.399228
76	ER:TJ	-0.857	0.391445
77	ER:CV	-0.92	0.357573
78	GA:EC	-0.652	0.514401
79	GA:N	0.217	0.828208
80	GA:CP	-0.088	0.929877
81	GA:MC	0.773	0.439522
82	GA:LS	-0.737	0.461122
83	GA:ES	-0.169	0.865797
84	GA:ER	-0.207	0.83601
85	GA:GA	0.338	0.735363
86	GA:PM	-0.813	0.416218
87	GA:TJ	-0.874	0.382118
88	GA:CV	1.2	0.230139
89	PM:EC	-0.026	0.979257
90	PM:N	-0.574	0.565968
91	PM:CP	0.016	0.987234
92	PM:MC	-0.531	0.595419
93	PM:LS	0.226	0.821201
94	PM:ES	1.516	0.129519
95	PM:ER	-0.751	0.452653
96	PM:GA	-0.599	0.549173
97	PM:PM	1.483	0.138074
98	PM:TJ	2.489	0.0128103
99	PM:CV	-0.032	0.974472
100	TJ:EC	-0.668	0.504134
101	TJ:N	-0.842	0.399788
102	TJ:CP	-0.87	0.3843
103	TJ:MC	-0.556	0.578211
104	TJ:LS	-0.551	0.581634
105	TJ:ES	-0.71	0.477704
106	TJ:ER	-0.869	0.384847
107	TJ:GA	-0.878	0.379944
108	TJ:PM	4.383	1.17056e-05
109	TJ:TJ	-0.269	0.78793
110	TJ:CV	-0.384	0.700978
111	CV:EC	4.546	5.4675e-06
112	CV:N	-0.857	0.391445
113	CV:CP	0.931	0.351854
114	CV:MC	-0.691	0.489566
115	CV:LS	-0.694	0.487682
116	CV:ES	0.957	0.338567
117	CV:ER	-0.918	0.358619
118	CV:GA	0.143	0.88629
119	CV:PM	-0.234	0.814985
120	CV:TJ	-0.378	0.705431
121	CV:CV	12.423	1.96069e-35
GOA paired-compartments for physical interacting protein pairs
SN	Paired-compartments	Z-score	P-Value
1	EC:EC	5.27	1.36424e-07
2	EC:N	-0.552	0.580948
3	EC:CP	-0.079	0.937033
4	EC:MC	-0.674	0.500311
5	EC:LS	-0.603	0.546509
6	EC:ES	-0.915	0.360192
7	EC:ER	0.294	0.768758
8	EC:GA	1.225	0.220575
9	EC:PM	0.785	0.432454
10	EC:TJ	-0.267	0.789469
11	EC:CV	0	1
12	N:EC	-0.616	0.537895
13	N:N	0.445	0.65632
14	N:CP	0.148	0.882343
15	N:MC	0.471	0.637641
16	N:LS	-0.919	0.358096
17	N:ES	-0.62	0.535258
18	N:ER	-0.728	0.466614
19	N:GA	-0.149	0.881554
20	N:PM	-0.415	0.678142
21	N:TJ	-0.709	0.478324
22	N:CV	0	1
23	CP:EC	-0.014	0.98883
24	CP:N	0.033	0.973675
25	CP:CP	0.069	0.94499
26	CP:MC	-0.238	0.811881
27	CP:LS	-0.892	0.372393
28	CP:ES	-0.026	0.979257
29	CP:ER	-0.214	0.830547
30	CP:GA	0.124	0.901315
31	CP:PM	-0.188	0.850877
32	CP:TJ	-0.664	0.50669
33	CP:CV	0	1
34	MC:EC	-0.413	0.679607
35	MC:N	0.332	0.739889
36	MC:CP	-0.027	0.97846
37	MC:MC	0.194	0.846176
38	MC:LS	-0.795	0.426614
39	MC:ES	-0.976	0.329064
40	MC:ER	-0.482	0.629806
41	MC:GA	0.717	0.473374
42	MC:PM	-0.72	0.471525
43	MC:TJ	-0.473	0.636213
44	MC:CV	0	1
45	LS:EC	-0.59	0.555191
46	LS:N	-0.926	0.354446
47	LS:CP	-0.898	0.369186
48	LS:MC	-0.801	0.423132
49	LS:LS	-0.179	0.857938
50	LS:ES	-0.523	0.600974
51	LS:ER	-0.57	0.568678
52	LS:GA	-0.645	0.518927
53	LS:PM	-0.738	0.460514
54	LS:TJ	-0.071	0.943398
55	LS:CV	0	1
56	ES:EC	-0.92	0.357573
57	ES:N	-0.521	0.602367
58	ES:CP	0.253	0.800268
59	ES:MC	-0.974	0.330057
60	ES:LS	-0.499	0.617779
61	ES:ES	3.364	0.000768215
62	ES:ER	0.233	0.815761
63	ES:GA	0.277	0.78178
64	ES:PM	1.154	0.2485
65	ES:TJ	-0.206	0.836791
66	ES:CV	0	1
67	ER:EC	2.354	0.0185726
68	ER:N	-0.328	0.742912
69	ER:CP	0.642	0.520873
70	ER:MC	-0.065	0.948174
71	ER:LS	-0.563	0.573435
72	ER:ES	-0.013	0.989628
73	ER:ER	1.06	0.289145
74	ER:GA	2.654	0.00795438
75	ER:PM	1.98	0.0477035
76	ER:TJ	-0.265	0.791009
77	ER:CV	0	1
78	GA:EC	1.617	0.105878
79	GA:N	-0.708	0.478945
80	GA:CP	-0.283	0.777177
81	GA:MC	-0.185	0.853229
82	GA:LS	-0.652	0.514401
83	GA:ES	0.788	0.430697
84	GA:ER	1.007	0.313935
85	GA:GA	2.187	0.0287425
86	GA:PM	0.824	0.40994
87	GA:TJ	-0.33	0.7414
88	GA:CV	0	1
89	PM:EC	0.356	0.721841
90	PM:N	-0.644	0.519575
91	PM:CP	-0.355	0.72259
92	PM:MC	-0.835	0.403718
93	PM:LS	-0.08	0.936237
94	PM:ES	0.153	0.878398
95	PM:ER	0.416	0.67741
96	PM:GA	0.298	0.765703
97	PM:PM	0.859	0.390341
98	PM:TJ	-0.401	0.68842
99	PM:CV	0	1
100	TJ:EC	-0.257	0.797179
101	TJ:N	-0.722	0.470294
102	TJ:CP	-0.66	0.509254
103	TJ:MC	-0.456	0.64839
104	TJ:LS	-0.084	0.933056
105	TJ:ES	-0.221	0.825092
106	TJ:ER	-0.261	0.794093
107	TJ:GA	-0.347	0.728591
108	TJ:PM	-0.421	0.673755
109	TJ:TJ	44.654	0
110	TJ:CV	0	1
111	CV:EC	0	1
112	CV:N	0	1
113	CV:CP	0	1
114	CV:MC	0	1
115	CV:LS	0	1
116	CV:ES	0	1
117	CV:ER	0	1
118	CV:GA	0	1
119	CV:PM	0	1
120	CV:TJ	0	1
121	CV:CV	0	1
LOCATE paired-compartments for metabolite-linked protein pairs
SN	Paired-compartments	Z-score	P-Value
1	EC:EC	-0.691	0.489566
2	EC:N	0.157	0.875245
3	EC:CP	0.327	0.743668
4	EC:MC	4.409	1.03849e-05
5	EC:LS	-0.469	0.63907
6	EC:ES	-0.198	0.843045
7	EC:ER	1.858	0.063169
8	EC:GA	0.582	0.560567
9	EC:PM	0.622	0.533942
10	EC:TJ	1.763	0.0779005
11	EC:CV	-0.428	0.668651
12	N:EC	-0.513	0.607951
13	N:N	0.261	0.794093
14	N:CP	0.526	0.598888
15	N:MC	0.051	0.959326
16	N:LS	-0.94	0.347218
17	N:ES	-0.11	0.912409
18	N:ER	-0.196	0.84461
19	N:GA	-0.009	0.992819
20	N:PM	0.183	0.854798
21	N:TJ	0.961	0.336552
22	N:CV	-0.469	0.63907
23	CP:EC	-0.866	0.38649
24	CP:N	-0.37	0.711382
25	CP:CP	-0.042	0.966499
26	CP:MC	-0.315	0.752762
27	CP:LS	-0.917	0.359143
28	CP:ES	-0.396	0.692105
29	CP:ER	-0.119	0.905275
30	CP:GA	-0.176	0.860294
31	CP:PM	-0.119	0.905275
32	CP:TJ	0.53	0.596112
33	CP:CV	-0.539	0.589887
34	MC:EC	1.226	0.220199
35	MC:N	-0.347	0.728591
36	MC:CP	-0.361	0.718099
37	MC:MC	4.99	6.03793e-07
38	MC:LS	0.18	0.857153
39	MC:ES	-0.52	0.603064
40	MC:ER	-0.434	0.664288
41	MC:GA	-0.646	0.518279
42	MC:PM	-0.312	0.755041
43	MC:TJ	-0.418	0.675947
44	MC:CV	-0.27	0.78716
45	LS:EC	-0.507	0.612155
46	LS:N	0.007	0.994415
47	LS:CP	0.276	0.782548
48	LS:MC	1.928	0.0538551
49	LS:LS	4.069	4.72153e-05
50	LS:ES	-0.204	0.838353
51	LS:ER	1.039	0.298805
52	LS:GA	0.514	0.607252
53	LS:PM	0.832	0.405409
54	LS:TJ	-0.398	0.69063
55	LS:CV	-0.02	0.984043
56	ES:EC	-0.924	0.355486
57	ES:N	-0.186	0.852445
58	ES:CP	0.453	0.650549
59	ES:MC	-0.523	0.600974
60	ES:LS	-0.766	0.443676
61	ES:ES	0.238	0.811881
62	ES:ER	-0.445	0.65632
63	ES:GA	0.276	0.782548
64	ES:PM	0.615	0.538555
65	ES:TJ	2.066	0.0388285
66	ES:CV	-0.228	0.819646
67	ER:EC	-0.572	0.567322
68	ER:N	-0.184	0.854013
69	ER:CP	0.518	0.604458
70	ER:MC	0.211	0.832887
71	ER:LS	1.057	0.290512
72	ER:ES	0.016	0.987234
73	ER:ER	1.851	0.0641696
74	ER:GA	1.001	0.316827
75	ER:PM	0.072	0.942602
76	ER:TJ	0.786	0.431867
77	ER:CV	-0.445	0.65632
78	GA:EC	-0.748	0.45446
79	GA:N	-0.443	0.657766
80	GA:CP	-0.099	0.921138
81	GA:MC	-0.324	0.745938
82	GA:LS	-0.176	0.860294
83	GA:ES	-0.154	0.87761
84	GA:ER	-0.012	0.990426
85	GA:GA	1.443	0.14902
86	GA:PM	-0.116	0.907653
87	GA:TJ	0.781	0.434802
88	GA:CV	-0.695	0.487055
89	PM:EC	-0.903	0.366526
90	PM:N	-0.364	0.715858
91	PM:CP	0.122	0.902899
92	PM:MC	-0.659	0.509896
93	PM:LS	-0.635	0.525428
94	PM:ES	-0.188	0.850877
95	PM:ER	-0.491	0.623426
96	PM:GA	-0.023	0.98165
97	PM:PM	0.155	0.876821
98	PM:TJ	1.28	0.200545
99	PM:CV	-0.455	0.649109
100	TJ:EC	-0.698	0.485177
101	TJ:N	-0.979	0.32758
102	TJ:CP	-0.97	0.332046
103	TJ:MC	-0.833	0.404845
104	TJ:LS	-0.404	0.686213
105	TJ:ES	-0.9	0.36812
106	TJ:ER	-0.84	0.400908
107	TJ:GA	-0.937	0.348759
108	TJ:PM	-0.977	0.328569
109	TJ:TJ	-0.533	0.594034
110	TJ:CV	-0.87	0.3843
111	CV:EC	-0.903	0.366526
112	CV:N	0.081	0.935442
113	CV:CP	1.051	0.293259
114	CV:MC	-0.269	0.78793
115	CV:LS	-0.698	0.485177
116	CV:ES	0.292	0.770287
117	CV:ER	-0.265	0.791009
118	CV:GA	0.588	0.556532
119	CV:PM	0.899	0.368653
120	CV:TJ	2.657	0.00788394
121	CV:CV	-0.195	0.845393
GOA paired-compartments for metabolite-linked protein pairs
SN	Paired-compartments	Z-score	P-Value
1	EC:EC	-0.432	0.665741
2	EC:N	0.565	0.572074
3	EC:CP	0.095	0.924315
4	EC:MC	-0.731	0.464779
5	EC:LS	-0.269	0.78793
6	EC:ES	-0.686	0.492713
7	EC:ER	-0.416	0.67741
8	EC:GA	0.169	0.865797
9	EC:PM	0.151	0.879976
10	EC:TJ	1.966	0.0492986
11	EC:CV	0	1
12	N:EC	-0.213	0.831327
13	N:N	0.192	0.847742
14	N:CP	-0.249	0.803361
15	N:MC	-0.827	0.408237
16	N:LS	-0.776	0.437749
17	N:ES	-0.971	0.331548
18	N:ER	-0.699	0.484552
19	N:GA	-0.526	0.598888
20	N:PM	0.168	0.866583
21	N:TJ	0.318	0.750485
22	N:CV	0	1
23	CP:EC	-0.335	0.737625
24	CP:N	0.553	0.580263
25	CP:CP	0.173	0.862651
26	CP:MC	-0.77	0.4413
27	CP:LS	-0.734	0.462949
28	CP:ES	-0.958	0.338063
29	CP:ER	-0.714	0.475227
30	CP:GA	0.102	0.918757
31	CP:PM	0.389	0.697276
32	CP:TJ	1.424	0.154446
33	CP:CV	0	1
34	MC:EC	-0.077	0.938624
35	MC:N	0.337	0.736117
36	MC:CP	0.575	0.565291
37	MC:MC	6.418	1.38076e-10
38	MC:LS	-0.371	0.710638
39	MC:ES	-0.794	0.427195
40	MC:ER	-0.074	0.94101
41	MC:GA	-0.368	0.712873
42	MC:PM	0.216	0.828988
43	MC:TJ	-0.547	0.584379
44	MC:CV	0	1
45	LS:EC	10.69	1.13371e-26
46	LS:N	-0.209	0.834448
47	LS:CP	-0.731	0.464779
48	LS:MC	-0.424	0.671566
49	LS:LS	0	1
50	LS:ES	-0.333	0.739134
51	LS:ER	-0.478	0.63265
52	LS:GA	-0.46	0.645516
53	LS:PM	-0.617	0.537235
54	LS:TJ	-0.176	0.860294
55	LS:CV	0	1
56	ES:EC	-0.684	0.493975
57	ES:N	1.388	0.165137
58	ES:CP	0.274	0.784085
59	ES:MC	0.139	0.88945
60	ES:LS	-0.348	0.72784
61	ES:ES	-0.706	0.480188
62	ES:ER	-0.22	0.825871
63	ES:GA	0.214	0.830547
64	ES:PM	1.036	0.300202
65	ES:TJ	2.986	0.00282653
66	ES:CV	0	1
67	ER:EC	-0.42	0.674485
68	ER:N	0.901	0.367588
69	ER:CP	-0.087	0.930672
70	ER:MC	-0.907	0.364407
71	ER:LS	-0.493	0.622013
72	ER:ES	-0.873	0.382663
73	ER:ER	-0.387	0.698756
74	ER:GA	-0.338	0.735363
75	ER:PM	0.867	0.385942
76	ER:TJ	2.218	0.0265548
77	ER:CV	0	1
78	GA:EC	-0.307	0.758843
79	GA:N	-0.275	0.783316
80	GA:CP	-0.322	0.747453
81	GA:MC	-0.886	0.375618
82	GA:LS	-0.434	0.664288
83	GA:ES	-0.844	0.398669
84	GA:ER	-0.78	0.435391
85	GA:GA	8.022	1.04037e-15
86	GA:PM	-0.312	0.755041
87	GA:TJ	-0.624	0.532628
88	GA:CV	0	1
89	PM:EC	-0.392	0.695058
90	PM:N	0.087	0.930672
91	PM:CP	-0.497	0.619189
92	PM:MC	-0.83	0.406539
93	PM:LS	-0.634	0.526081
94	PM:ES	-0.928	0.353408
95	PM:ER	-0.63	0.528695
96	PM:GA	-0.556	0.578211
97	PM:PM	0.023	0.98165
98	PM:TJ	0.983	0.325607
99	PM:CV	0	1
100	TJ:EC	-0.42	0.674485
101	TJ:N	-0.887	0.375079
102	TJ:CP	-0.848	0.396438
103	TJ:MC	-0.536	0.591959
104	TJ:LS	-0.164	0.869731
105	TJ:ES	-0.491	0.623426
106	TJ:ER	-0.665	0.50605
107	TJ:GA	-0.619	0.535916
108	TJ:PM	-0.791	0.428944
109	TJ:TJ	0	1
110	TJ:CV	0	1
111	CV:EC	0	1
112	CV:N	0	1
113	CV:CP	0	1
114	CV:MC	0	1
115	CV:LS	0	1
116	CV:ES	0	1
117	CV:ER	0	1
118	CV:GA	0	1
119	CV:PM	0	1
120	CV:TJ	0	1
121	CV:CV	0	1
