# Supplementary material for: Network analysis of human protein location
Source: BMC Bioinformatics. 2010 Oct 15;11(Suppl 7):S9. doi: 10.1186/1471-2105-11-S7-S9 (PMC2957692; doi:10.1186/1471-2105-11-S7-S9)
Supplement: Additional file 4 — Integrated data. This contains the LOCATE proteins with SCL information integrated with that of the PPI and metabolic dataset, as described in Figure 1. [file 1471-2105-11-S7-S9-S4.xml]

<?xml version="1.0" encoding="UTF-8" standalone="yes"?>

<LOCATE_interaction xmlns:xsi="http://www.w3.org/2001/XMLSchema-instance">
     <LOCATE_protein uid="6000002" uniprot="P27824" refseq="">
          <externalannot>
               <source db="HPRD" db_id="00252" goid="GO:0005764">Lysosomes</source>
               <source db="HPRD" db_id="00252" goid="GO:0005635">Nuclear Envelope</source>
               <source db="HPRD" db_id="00252" goid="GO:0005794">Golgi Apparatus</source>
               <source db="HPRD" db_id="00252" goid="GO:0005783">Endoplasmic Reticulum</source>
               <source db="HPRD" db_id="00252" goid="GO:0005886">Plasma Membrane</source>
               <source db="UniProt/SPTrEMBL" db_id="P27824" goid="GO:0005783">endoplasmic reticulum</source>
               <source db="UniProt/SPTrEMBL" db_id="P27824" goid="GO:0042470">melanosome</source>
          </externalannot>
          <literature></literature>
          <direct_interaction>
               <entry source="HPRD" source_id="00252" uniprot="P27824" refseq="NP_001737.1">
                    <name>Calnexin</name>
                    <interactor type="direct" pubmed_id="8136357">
                         <molecule source_id="00127" gene_symbol="IFNGR1" uniprot="P15260" refseq="">Interferon gamma receptor 1</molecule>
                    </interactor>
                    <interactor type="direct" pubmed_id="14498830">
                         <molecule source_id="00133" gene_symbol="APOB" uniprot="P04114" refseq="">Apolipoprotein B</molecule>
                    </interactor>
                    <interactor type="direct" pubmed_id="14980518">
                         <molecule source_id="00138" gene_symbol="LRP1" uniprot="Q07954" refseq="">Low density lipoprotein receptor-related protein 1</molecule>
                    </interactor>
                    <interactor type="direct" pubmed_id="10364201">
                         <molecule source_id="00175" gene_symbol="SLC4A1" uniprot="P02730" refseq="">Solute carrier family 4, anion exchanger, member 1</molecule>
                    </interactor>
                    <interactor type="direct" pubmed_id="9295027,8163531">
                         <molecule source_id="00628" gene_symbol="ITGB1" uniprot="P05556" refseq="">Integrin beta 1</molecule>
                    </interactor>
                    <interactor type="direct" pubmed_id="8662691">
                         <molecule source_id="00683" gene_symbol="SLC2A1" uniprot="P11166" refseq="">Solute carrier family 2, member 1</molecule>
                    </interactor>
                    <interactor type="direct" pubmed_id="10461883">
                         <molecule source_id="00695" gene_symbol="GRIA1" uniprot="P42261" refseq="">Glutamate receptor, ionotropic AMPA 1</molecule>
                    </interactor>
                    <interactor type="direct" pubmed_id="8163531">
                         <molecule source_id="00945" gene_symbol="ITGA6" uniprot="P23229" refseq="">Integrin alpha 6</molecule>
                    </interactor>
                    <interactor type="direct" pubmed_id="9717723,12562843">
                         <molecule source_id="01063" gene_symbol="LPA" uniprot="P08519" refseq="">Apolipoprotein(a)</molecule>
                    </interactor>
                    <interactor type="direct" pubmed_id="8621641,8278814">
                         <molecule source_id="01730" gene_symbol="CD3D" uniprot="P04234" refseq="">T cell receptor T3 delta chain</molecule>
                    </interactor>
                    <interactor type="direct" pubmed_id="11566319">
                         <molecule source_id="01736" gene_symbol="TRA@" uniprot="-" refseq="">T cell antigen receptor, alpha</molecule>
                    </interactor>
                    <interactor type="direct" pubmed_id="12239218">
                         <molecule source_id="01780" gene_symbol="CD1D" uniprot="P15813" refseq="">CD1d</molecule>
                    </interactor>
                    <interactor type="direct" pubmed_id="10636893">
                         <molecule source_id="01782" gene_symbol="TG" uniprot="P01266" refseq="">Thyroglobulin</molecule>
                    </interactor>
                    <interactor type="direct" pubmed_id="9312001">
                         <molecule source_id="01811" gene_symbol="TF" uniprot="P02787" refseq="">Transferrin</molecule>
                    </interactor>
                    <interactor type="direct" pubmed_id="11851433">
                         <molecule source_id="02319" gene_symbol="BCAP31" uniprot="P51572" refseq="">BAP31</molecule>
                    </interactor>
                    <interactor type="direct" pubmed_id="12805210">
                         <molecule source_id="02321" gene_symbol="PLP1" uniprot="P60201" refseq="">Myelin proteolipid protein</molecule>
                    </interactor>
                    <interactor type="direct" pubmed_id="9525969">
                         <molecule source_id="02384" gene_symbol="F8" uniprot="P00451" refseq="">Coagulation factor VIII</molecule>
                    </interactor>
                    <interactor type="direct" pubmed_id="12119418">
                         <molecule source_id="03059" gene_symbol="PMP22" uniprot="Q01453" refseq="">Peripheral myelin protein 22</molecule>
                    </interactor>
                    <interactor type="direct" pubmed_id="12222674">
                         <molecule source_id="03065" gene_symbol="ABCC2" uniprot="Q92887" refseq="">ATP binding cassette, sub family C, member 2</molecule>
                    </interactor>
                    <interactor type="direct" pubmed_id="8910335">
                         <molecule source_id="03518" gene_symbol="PRKCSH" uniprot="P14314" refseq="">Glucosidase II beta subunit</molecule>
                    </interactor>
                    <interactor type="direct" pubmed_id="10436013">
                         <molecule source_id="03625" gene_symbol="PDIA3" uniprot="P30101" refseq="">Protein disulfide isomerase A3</molecule>
                    </interactor>
                    <interactor type="direct" pubmed_id="12208510">
                         <molecule source_id="03883" gene_symbol="CFTR" uniprot="P13569" refseq="">ATP binding cassette, subfamily C, member 7</molecule>
                    </interactor>
                    <interactor type="direct" pubmed_id="11751874">
                         <molecule source_id="04437" gene_symbol="LCT" uniprot="P09848" refseq="">Lactase</molecule>
                    </interactor>
                    <interactor type="direct" pubmed_id="11756446">
                         <molecule source_id="04522" gene_symbol="MBTPS1" uniprot="Q14703" refseq="">Membrane-bound transcription factor site-1 protease</molecule>
                    </interactor>
                    <interactor type="direct" pubmed_id="12383251">
                         <molecule source_id="04537" gene_symbol="TSHR" uniprot="P16473" refseq="">Thyroid stimulating hormone receptor</molecule>
                    </interactor>
                    <interactor type="direct" pubmed_id="12359150">
                         <molecule source_id="08917" gene_symbol="HTR3A" uniprot="P46098" refseq="">5-hydroxytryptamine (serotonin) receptor 3A</molecule>
                    </interactor>
                    <interactor type="direct" pubmed_id="11350933">
                         <molecule source_id="09004" gene_symbol="CD82" uniprot="P27701" refseq="">CD82 antigen</molecule>
                    </interactor>
                    <interactor type="direct" pubmed_id="12610305">
                         <molecule source_id="09644" gene_symbol="EDEM1" uniprot="Q92611" refseq="">EDEM1</molecule>
                    </interactor>
                    <interactor type="direct" pubmed_id="8551575">
                         <molecule source_id="12051" gene_symbol="EBI3" uniprot="Q14213" refseq="">Epstein-Barr virus induced gene 3</molecule>
                    </interactor>
                    <interactor type="direct" pubmed_id="14732708,11506858">
                         <molecule source_id="15926" gene_symbol="GRIN1" uniprot="Q05586" refseq="">Glutamate receptor, ionotropic, N-methyl D-aspartate 1</molecule>
                    </interactor>
                    <interactor type="direct" pubmed_id="10601334">
                         <molecule source_id="18037" gene_symbol="-" uniprot="-" refseq="">Stress associated endoplasmic reticulum protein 1</molecule>
                    </interactor>
                    <interactor type="direct" pubmed_id="9528938">
                         <molecule source_id="00639" gene_symbol="FSHR" uniprot="P23945" refseq="">Follicle stimulating hormone receptor</molecule>
                    </interactor>
                    <interactor type="direct" pubmed_id="9528938">
                         <molecule source_id="01073" gene_symbol="LHCGR" uniprot="P22888" refseq="">Luteinizing hormone/choriogonadotropin receptor</molecule>
                    </interactor>
                    <interactor type="direct" pubmed_id="15231748">
                         <molecule source_id="06901" gene_symbol="SMURF2" uniprot="Q9HAU4" refseq="">Smad ubiquitination regulatory factor 2</molecule>
                    </interactor>
                    <interactor type="direct" pubmed_id="16169070">
                         <molecule source_id="09753" gene_symbol="FAM107A" uniprot="O95990" refseq="">TU3A</molecule>
                    </interactor>
                    <interactor type="complex" pubmed_id="9295027">
                         <molecule source_id="00628" gene_symbol="ITGB1" uniprot="P05556" refseq="">Integrin beta 1</molecule>
                         <molecule source_id="00880" gene_symbol="CD9" uniprot="P21926" refseq="">CD9</molecule>
                    </interactor>
                    <interactor type="complex" pubmed_id="8549676">
                         <molecule source_id="01447" gene_symbol="TTR" uniprot="P02766" refseq="">Transthyretin</molecule>
                         <molecule source_id="01580" gene_symbol="RBP4" uniprot="P02753" refseq="">Retinol binding protein 4</molecule>
                    </interactor>
                    <interactor type="complex" pubmed_id="9545232">
                         <molecule source_id="00169" gene_symbol="CALR" uniprot="P27797" refseq="">Calreticulin</molecule>
                         <molecule source_id="00189" gene_symbol="B2M" uniprot="P61769" refseq="">Beta 2 microglobulin</molecule>
                         <molecule source_id="00834" gene_symbol="HLA-G" uniprot="P17693" refseq="">HLA G</molecule>
                         <molecule source_id="00877" gene_symbol="HLA-E" uniprot="P13747" refseq="">HLA-E</molecule>
                         <molecule source_id="00884" gene_symbol="HLA-F" uniprot="P30511" refseq="">Major histocompatibility complex, class I, F</molecule>
                         <molecule source_id="03625" gene_symbol="PDIA3" uniprot="P30101" refseq="">Protein disulfide isomerase A3</molecule>
                         <molecule source_id="09061" gene_symbol="TAPBP" uniprot="O15533" refseq="">Tapasin</molecule>
                    </interactor>
                    <interactor type="complex" pubmed_id="12239218">
                         <molecule source_id="00169" gene_symbol="CALR" uniprot="P27797" refseq="">Calreticulin</molecule>
                         <molecule source_id="01780" gene_symbol="CD1D" uniprot="P15813" refseq="">CD1d</molecule>
                         <molecule source_id="03625" gene_symbol="PDIA3" uniprot="P30101" refseq="">Protein disulfide isomerase A3</molecule>
                    </interactor>
               </entry>
               <entry source="DIP" source_id="457" uniprot="P27824" refseq="">
                    <name>CANX</name>
                    <interactor>
                         <molecule source_id="23" uniprot="P11166" refseq="NP_006507"></molecule>
                    </interactor>
               </entry>
          </direct_interaction>
          <metabolic_interaction>
               <entry source_id="hsa:821">
                    <gene_name>CANX</gene_name>
                    <defination>calnexin</defination>
                    <orthology>KO :K08054</orthology>
                    <class>Cellular Processes; Immune System; Antigen processing and presentation [PATH:hsa04612]</class>
                    <enzyme></enzyme>
               </entry>
          </metabolic_interaction>
     </LOCATE_protein>
     <LOCATE_protein uid="6000005" uniprot="" refseq="">
          <externalannot>
               <source db="LIFEdb" db_id="hlno2_11g5" goid="GO:0005737">cytoplasm</source>
          </externalannot>
          <literature></literature>
          <direct_interaction></direct_interaction>
          <metabolic_interaction></metabolic_interaction>
     </LOCATE_protein>
     <LOCATE_protein uid="6000009" uniprot="" refseq="">
          <externalannot></externalannot>
          <literature></literature>
          <direct_interaction></direct_interaction>
          <metabolic_interaction></metabolic_interaction>
     </LOCATE_protein>
     <LOCATE_protein uid="6000010" uniprot="" refseq="">
          <externalannot></externalannot>
          <literature></literature>
          <direct_interaction></direct_interaction>
          <metabolic_interaction></metabolic_interaction>
     </LOCATE_protein>
     <LOCATE_protein uid="6000012" uniprot="Q86VP6" refseq="NP_060918">
          <externalannot>
               <source db="UniProt/SPTrEMBL" db_id="CAND1_HUMAN" goid="GO:0005634">nucleus</source>
          </externalannot>
          <literature></literature>
          <direct_interaction></direct_interaction>
          <metabolic_interaction>
               <entry source_id="hsa:55832">
                    <gene_name>CAND1</gene_name>
                    <defination>cullin-associated and neddylation-dissociated 1</defination>
                    <orthology></orthology>
                    <class></class>
                    <enzyme></enzyme>
               </entry>
               <entry source_id="ENSG00000111530-MONOMER"></entry>
          </metabolic_interaction>
     </LOCATE_protein>
     <LOCATE_protein uid="6000017" uniprot="Q2UVF1" refseq="NP_060111">
          <externalannot>
               <source db="HPRD" db_id="10506" goid="GO:0005737">Cytoplasm</source>
          </externalannot>
          <literature></literature>
          <direct_interaction></direct_interaction>
          <metabolic_interaction></metabolic_interaction>
     </LOCATE_protein>
     <LOCATE_protein uid="6000024" uniprot="" refseq="">
          <externalannot></externalannot>
          <literature></literature>
          <direct_interaction>
               <entry source="HPRD" source_id="13805" uniprot="-" refseq="NP_037450.2">
                    <name>KIAA0515 protein</name>
                    <interactor type="direct" pubmed_id="16189514">
                         <molecule source_id="06854" gene_symbol="EHMT2" uniprot="Q96KQ7" refseq="">G9A histone methyltransferase</molecule>
                    </interactor>
                    <interactor type="direct" pubmed_id="16713569">
                         <molecule source_id="05566" gene_symbol="RERE" uniprot="Q9P2R6" refseq="">RE repeats encoding gene</molecule>
                    </interactor>
                    <interactor type="direct" pubmed_id="16713569">
                         <molecule source_id="06311" gene_symbol="ATN1" uniprot="P54259" refseq="">Atrophin 1</molecule>
                    </interactor>
                    <interactor type="direct" pubmed_id="16713569">
                         <molecule source_id="03333" gene_symbol="ATXN1" uniprot="P54253" refseq="">Ataxin 1</molecule>
                    </interactor>
               </entry>
          </direct_interaction>
          <metabolic_interaction></metabolic_interaction>
     </LOCATE_protein>
     <LOCATE_protein uid="6000025" uniprot="" refseq="">
          <externalannot>
               <source db="HPRD" db_id="02303" goid="GO:0005737">Cytoplasm</source>
          </externalannot>
          <literature></literature>
          <direct_interaction>
               <entry source="HPRD" source_id="02303" uniprot="P11532" refseq="NP_003997.1">
                    <name>Dystrophin</name>
                    <interactor type="direct" pubmed_id="11997265">
                         <molecule source_id="00015" gene_symbol="ACTC1" uniprot="P68032" refseq="">Actin alpha, cardiac muscle</molecule>
                    </interactor>
                    <interactor type="direct" pubmed_id="1544421,11259305">
                         <molecule source_id="00030" gene_symbol="ACTA1" uniprot="P68133" refseq="">Actin alpha, skeletal muscle 1</molecule>
                    </interactor>
                    <interactor type="direct" pubmed_id="10355629,10932245">
                         <molecule source_id="00546" gene_symbol="DAG1" uniprot="Q14118" refseq="">Dystroglycan</molecule>
                    </interactor>
                    <interactor type="direct" pubmed_id="10767429">
                         <molecule source_id="00547" gene_symbol="UTRN" uniprot="P46939" refseq="">Utrophin</molecule>
                    </interactor>
                    <interactor type="direct" pubmed_id="11741599">
                         <molecule source_id="00610" gene_symbol="FASLG" uniprot="P48023" refseq="">FAS ligand</molecule>
                    </interactor>
                    <interactor type="direct" pubmed_id="7844150,8576247">
                         <molecule source_id="02490" gene_symbol="SNTB1" uniprot="Q13884" refseq="">Syntrophin beta 1</molecule>
                    </interactor>
                    <interactor type="direct" pubmed_id="8576247">
                         <molecule source_id="02491" gene_symbol="SNTB2" uniprot="Q13425" refseq="">Syntrophin beta 2</molecule>
                    </interactor>
                    <interactor type="direct" pubmed_id="7890770,10867799">
                         <molecule source_id="02990" gene_symbol="PGM5" uniprot="Q15124" refseq="">Phosphoglutamase 5</molecule>
                    </interactor>
                    <interactor type="direct" pubmed_id="9356463,10767429,9701558">
                         <molecule source_id="03141" gene_symbol="DTNA" uniprot="Q9Y4J8" refseq="">Dystrobrevin alpha</molecule>
                    </interactor>
                    <interactor type="direct" pubmed_id="11352924">
                         <molecule source_id="03260" gene_symbol="DGKZ" uniprot="Q13574" refseq="">Diacylglycerol kinase, zeta</molecule>
                    </interactor>
                    <interactor type="direct" pubmed_id="12659812">
                         <molecule source_id="05236" gene_symbol="CADPS" uniprot="Q9ULU8" refseq="">Calcium regulated cytoskeletal protein</molecule>
                    </interactor>
                    <interactor type="direct" pubmed_id="15024025">
                         <molecule source_id="09083" gene_symbol="KCNJ12" uniprot="Q14500" refseq="">Potassium inwardly rectifying channel subfamily J member 12</molecule>
                    </interactor>
                    <interactor type="direct" pubmed_id="9395493,10545507">
                         <molecule source_id="09091" gene_symbol="DTNB" uniprot="O60941" refseq="">Dystrobrevin beta</molecule>
                    </interactor>
                    <interactor type="direct" pubmed_id="12189167">
                         <molecule source_id="12165" gene_symbol="SGCZ" uniprot="Q96LD1" refseq="">Sarcoglycan zeta</molecule>
                    </interactor>
                    <interactor type="direct" pubmed_id="12659812">
                         <molecule source_id="12996" gene_symbol="CADPS2" uniprot="Q86UW7" refseq="">CADPS2</molecule>
                    </interactor>
                    <interactor type="direct" pubmed_id="10747910,11352924">
                         <molecule source_id="16373" gene_symbol="SNTG1" uniprot="Q9NSN8" refseq="">Syntrophin, gamma 1</molecule>
                    </interactor>
                    <interactor type="direct" pubmed_id="10747910">
                         <molecule source_id="16374" gene_symbol="SNTG2" uniprot="Q9NY99" refseq="">Syntrophin, gamma 2</molecule>
                    </interactor>
                    <interactor type="direct" pubmed_id="10801490">
                         <molecule source_id="02303" gene_symbol="DMD" uniprot="P11532" refseq="">Dystrophin</molecule>
                    </interactor>
                    <interactor type="direct" pubmed_id="7890602,11571312">
                         <molecule source_id="03009" gene_symbol="SNTA1" uniprot="Q13424" refseq="">Syntrophin alpha 1</molecule>
                    </interactor>
                    <interactor type="direct" pubmed_id="16000376">
                         <molecule source_id="01007" gene_symbol="KRT19" uniprot="P08727" refseq="">Keratin 19</molecule>
                    </interactor>
                    <interactor type="direct" pubmed_id="16000376">
                         <molecule source_id="01015" gene_symbol="KRT8" uniprot="P05787" refseq="">Keratin 8</molecule>
                    </interactor>
                    <interactor type="complex" pubmed_id="11430802">
                         <molecule source_id="00546" gene_symbol="DAG1" uniprot="Q14118" refseq="">Dystroglycan</molecule>
                         <molecule source_id="00547" gene_symbol="UTRN" uniprot="P46939" refseq="">Utrophin</molecule>
                         <molecule source_id="02083" gene_symbol="DRP2" uniprot="Q13474" refseq="">Dystrophin related protein 2</molecule>
                    </interactor>
                    <interactor type="complex" pubmed_id="9419360">
                         <molecule source_id="09091" gene_symbol="DTNB" uniprot="O60941" refseq="">Dystrobrevin beta</molecule>
                         <molecule source_id="03141" gene_symbol="DTNA" uniprot="Q9Y4J8" refseq="">Dystrobrevin alpha</molecule>
                    </interactor>
                    <interactor type="complex" pubmed_id="11717465">
                         <molecule source_id="00546" gene_symbol="DAG1" uniprot="Q14118" refseq="">Dystroglycan</molecule>
                         <molecule source_id="02631" gene_symbol="AQP4" uniprot="P55087" refseq="">Aquaporin 4</molecule>
                         <molecule source_id="03009" gene_symbol="SNTA1" uniprot="Q13424" refseq="">Syntrophin alpha 1</molecule>
                    </interactor>
               </entry>
          </direct_interaction>
          <metabolic_interaction></metabolic_interaction>
     </LOCATE_protein>
     <LOCATE_protein uid="6000028" uniprot="" refseq="NP_078960">
          <externalannot></externalannot>
          <literature></literature>
          <direct_interaction></direct_interaction>
          <metabolic_interaction></metabolic_interaction>
     </LOCATE_protein>
     <LOCATE_protein uid="6000029" uniprot="" refseq="NP_006176">
          <externalannot></externalannot>
          <literature>
               <source pmid="16381850" organism="Human">
                    <subcellular_loction goid="GO:0005634;GO:0005730">NucleusNucleolus</subcellular_loction>
               </source>
          </literature>
          <direct_interaction></direct_interaction>
          <metabolic_interaction>
               <entry source_id="ENSG00000137497-MONOMER"></entry>
          </metabolic_interaction>
     </LOCATE_protein>
     <LOCATE_protein uid="6000036" uniprot="" refseq="NP_570972">
          <externalannot>
               <source db="HPRD" db_id="13089" goid="GO:0005739">mitochondrion</source>
          </externalannot>
          <literature></literature>
          <direct_interaction></direct_interaction>
          <metabolic_interaction>
               <entry source_id="ENSG00000170516-MONOMER">
                    <common_name>cytochrome c oxidase subunit VIIb2</common_name>
                    <enzyme_reaction>ENZRXN66-3129</enzyme_reaction>
                    <reaction accession="CYTOCHROME-C-OXIDASE-RXN" type="EC-1.9.3,Protein-Modification-Reactions">OXYGEN-MOLECULE + |Cytochromes-C-Reduced| &lt;=&gt; WATER + |Cytochromes-C|</reaction>
                    <pathway></pathway>
                    <mol_info>
                         <substrate>
                              <compound formula="O2" type="Non-Metabolic-Compounds" accession="OXYGEN-MOLECULE">OXYGEN-MOLECULE</compound>
                              <compound formula="" type="" accession="PYRIDOXINE-5P">Cytochromes-C-Reduced</compound>
                         </substrate>
                         <product>
                              <compound formula="H2O1" type="Unclassified-Compounds" accession="WATER">WATER</compound>
                              <compound formula="" type="" accession="PYRIDOXINE-5P">Cytochromes-C</compound>
                         </product>
                    </mol_info>
               </entry>
          </metabolic_interaction>
     </LOCATE_protein>
     <LOCATE_protein uid="6000039" uniprot="" refseq="">
          <externalannot>
               <source db="HPRD" db_id="01787" goid="GO:0005737">Cytoplasm</source>
               <source db="HPRD" db_id="01787" goid="GO:0005634">Nucleus</source>
          </externalannot>
          <literature></literature>
          <direct_interaction>
               <entry source="HPRD" source_id="01787" uniprot="Q8WZ42" refseq="NP_596869.3">
                    <name>Titin</name>
                    <interactor type="direct" pubmed_id="11305911,11846417">
                         <molecule source_id="00020" gene_symbol="ACTN1" uniprot="P12814" refseq="">Actinin alpha 1</molecule>
                    </interactor>
                    <interactor type="direct" pubmed_id="9251807,11701614,15507486">
                         <molecule source_id="00030" gene_symbol="ACTA1" uniprot="P68133" refseq="">Actin alpha, skeletal muscle 1</molecule>
                    </interactor>
                    <interactor type="direct" pubmed_id="8537379,9642272,9185618,10987085,9763216">
                         <molecule source_id="00255" gene_symbol="CAPN3" uniprot="P20807" refseq="">Calpain 3</molecule>
                    </interactor>
                    <interactor type="direct" pubmed_id="11178895">
                         <molecule source_id="00241" gene_symbol="CALM1" uniprot="-" refseq="">Calmodulin 1</molecule>
                    </interactor>
                    <interactor type="direct" pubmed_id="14676215">
                         <molecule source_id="00428" gene_symbol="CRYAB" uniprot="P02511" refseq="">Crystallin, alpha B</molecule>
                    </interactor>
                    <interactor type="direct" pubmed_id="8063857">
                         <molecule source_id="01177" gene_symbol="MYH9" uniprot="P35579" refseq="">Myosin heavy chain 9, nonmuscle</molecule>
                    </interactor>
                    <interactor type="direct" pubmed_id="11851340,12482578,16902413">
                         <molecule source_id="01196" gene_symbol="NEB" uniprot="P20929" refseq="">Nebulin</molecule>
                    </interactor>
                    <interactor type="direct" pubmed_id="15802564">
                         <molecule source_id="01326" gene_symbol="NBR1" uniprot="Q14596" refseq="">NBR1</molecule>
                    </interactor>
                    <interactor type="direct" pubmed_id="12444090">
                         <molecule source_id="01693" gene_symbol="ANK1" uniprot="P16157" refseq="">Ankyrin 1</molecule>
                    </interactor>
                    <interactor type="direct" pubmed_id="8631348,12202917">
                         <molecule source_id="02980" gene_symbol="MYBPC3" uniprot="Q14896" refseq="">Myosin binding protein C, cardiac</molecule>
                    </interactor>
                    <interactor type="direct" pubmed_id="12432079">
                         <molecule source_id="04026" gene_symbol="FHL2" uniprot="Q14192" refseq="">Skeletal muscle LIM protein 3</molecule>
                    </interactor>
                    <interactor type="direct" pubmed_id="7588733">
                         <molecule source_id="04618" gene_symbol="MYOM1" uniprot="P52179" refseq="">Myomesin 1</molecule>
                    </interactor>
                    <interactor type="direct" pubmed_id="7505783">
                         <molecule source_id="04619" gene_symbol="MYOM2" uniprot="P54296" refseq="">Myomesin 2</molecule>
                    </interactor>
                    <interactor type="direct" pubmed_id="9817758,9804419,9645487,12446666">
                         <molecule source_id="05133" gene_symbol="TCAP" uniprot="O15273" refseq="">Telethonin</molecule>
                    </interactor>
                    <interactor type="direct" pubmed_id="11927605,12414993">
                         <molecule source_id="05843" gene_symbol="TRIM63" uniprot="Q969Q1" refseq="">RING finger protein 28</molecule>
                    </interactor>
                    <interactor type="direct" pubmed_id="11448995,11717165">
                         <molecule source_id="10551" gene_symbol="OBSCN" uniprot="Q5VST9" refseq="">Obscurin, cytoskeletal calmodulin and titin-interacting RhoGEF</molecule>
                    </interactor>
                    <interactor type="direct" pubmed_id="14583192">
                         <molecule source_id="10647" gene_symbol="ANKRD1" uniprot="Q15327" refseq="">Ankyrin repeat domain 1, cardiac muscle</molecule>
                    </interactor>
                    <interactor type="direct" pubmed_id="14583192">
                         <molecule source_id="12460" gene_symbol="ANKRD2" uniprot="Q9GZV1" refseq="">Ankyrin repeat domain 2</molecule>
                    </interactor>
                    <interactor type="direct" pubmed_id="14583192">
                         <molecule source_id="12462" gene_symbol="ANKRD23" uniprot="Q86SG2" refseq="">Ankyrin repeat domain 23</molecule>
                    </interactor>
                    <interactor type="direct" pubmed_id="1429890">
                         <molecule source_id="01185" gene_symbol="MYBPC1" uniprot="Q00872" refseq="">Myosin binding protein C, slow type</molecule>
                    </interactor>
                    <interactor type="direct" pubmed_id="16902413">
                         <molecule source_id="00019" gene_symbol="ACTN2" uniprot="P35609" refseq="">Actinin alpha 2</molecule>
                    </interactor>
                    <interactor type="direct" pubmed_id="16902413">
                         <molecule source_id="02060" gene_symbol="FLNA" uniprot="P21333" refseq="">Filamin A, alpha</molecule>
                    </interactor>
               </entry>
          </direct_interaction>
          <metabolic_interaction></metabolic_interaction>
     </LOCATE_protein>
     <LOCATE_protein uid="6000042" uniprot="Q6PL18" refseq="NP_054828">
          <externalannot></externalannot>
          <literature></literature>
          <direct_interaction>
               <entry source="DIP" source_id="46197" uniprot="Q6PL18" refseq="">
                    <name>ANCCA</name>
                    <interactor>
                         <molecule source_id="5965" uniprot="P03372" refseq=""></molecule>
                    </interactor>
                    <interactor>
                         <molecule source_id="30876" uniprot="Q9Y6Q9" refseq=""></molecule>
                    </interactor>
               </entry>
          </direct_interaction>
          <metabolic_interaction>
               <entry source_id="hsa:29028">
                    <gene_name>ATAD2</gene_name>
                    <defination>ATPase family, AAA domain containing 2</defination>
                    <orthology></orthology>
                    <class></class>
                    <enzyme></enzyme>
               </entry>
               <entry source_id="ENSG00000156802-MONOMER"></entry>
          </metabolic_interaction>
     </LOCATE_protein>
     <LOCATE_protein uid="6000044" uniprot="" refseq="">
          <externalannot></externalannot>
          <literature></literature>
          <direct_interaction></direct_interaction>
          <metabolic_interaction></metabolic_interaction>
     </LOCATE_protein>
     <LOCATE_protein uid="6000045" uniprot="" refseq="NP_115880">
          <externalannot></externalannot>
          <literature></literature>
          <direct_interaction></direct_interaction>
          <metabolic_interaction>
               <entry source_id="ENSG00000111783-MONOMER"></entry>
          </metabolic_interaction>
     </LOCATE_protein>
     <LOCATE_protein uid="6000046" uniprot="" refseq="">
          <externalannot></externalannot>
          <literature></literature>
          <direct_interaction></direct_interaction>
          <metabolic_interaction></metabolic_interaction>
     </LOCATE_protein>
     <LOCATE_protein uid="6000047" uniprot="Q6ZVC3" refseq="">
          <externalannot></externalannot>
          <literature></literature>
          <direct_interaction></direct_interaction>
          <metabolic_interaction></metabolic_interaction>
     </LOCATE_protein>
     <LOCATE_protein uid="6000051" uniprot="" refseq="">
          <externalannot></externalannot>
          <literature></literature>
          <direct_interaction></direct_interaction>
          <metabolic_interaction></metabolic_interaction>
     </LOCATE_protein>
     <LOCATE_protein uid="6000052" uniprot="" refseq="">
          <externalannot></externalannot>
          <literature></literature>
          <direct_interaction></direct_interaction>
          <metabolic_interaction></metabolic_interaction>
     </LOCATE_protein>
     <LOCATE_protein uid="6000054" uniprot="Q53HW7" refseq="NP_067022">
          <externalannot>
               <source db="HPRD" db_id="18102" goid="GO:0005739">mitochondrion</source>
          </externalannot>
          <literature></literature>
          <direct_interaction></direct_interaction>
          <metabolic_interaction>
               <entry source_id="ENSG00000137767-MONOMER">
                    <common_name>SULFIDE:QUINONE OXIDOREDUCTASE, MITOCHONDRIAL PRECURSOR</common_name>
                    <enzyme_reaction>ENZRXN66-4547</enzyme_reaction>
                    <reaction accession="R17-RXN" type="EC-1.8.5,Protein-Modification-Reactions">HS + |a quinone| &lt;=&gt; S8 + |a reduced quinone|</reaction>
                    <pathway></pathway>
                    <mol_info>
                         <substrate>
                              <compound formula="C1H1N1S1" type="Perthiols" accession="HSCN">HS</compound>
                              <compound formula="" type="a quinone" accession="PYRIDOXINE-5P">a quinone</compound>
                         </substrate>
                         <product>
                              <compound formula="S1" type="Inorganic-Minerals" accession="S8">S8</compound>
                              <compound formula="" type="" accession="PYRIDOXINE-5P">a reduced quinone</compound>
                         </product>
                    </mol_info>
               </entry>
          </metabolic_interaction>
     </LOCATE_protein>
     <LOCATE_protein uid="6000055" uniprot="A4FU57" refseq="NP_853643">
          <externalannot></externalannot>
          <literature></literature>
          <direct_interaction></direct_interaction>
          <metabolic_interaction></metabolic_interaction>
     </LOCATE_protein>
     <LOCATE_protein uid="6000058" uniprot="" refseq="NP_001035938">
          <externalannot></externalannot>
          <literature>
               <source pmid="14561759" organism="Rat">
                    <subcellular_loction goid="GO:0005777">Peroxisome</subcellular_loction>
               </source>
          </literature>
          <direct_interaction></direct_interaction>
          <metabolic_interaction></metabolic_interaction>
     </LOCATE_protein>
     <LOCATE_protein uid="6000059" uniprot="" refseq="">
          <externalannot>
               <source db="HPRD" db_id="01360" goid="GO:0005783">Endoplasmic Reticulum</source>
               <source db="HPRD" db_id="01360" goid="GO:0005737">Cytoplasm</source>
          </externalannot>
          <literature></literature>
          <direct_interaction>
               <entry source="HPRD" source_id="01360" uniprot="Q03519" refseq="NP_000535.3">
                    <name>TAP2</name>
                    <interactor type="direct" pubmed_id="9551969">
                         <molecule source_id="00829" gene_symbol="HLA-C" uniprot="Q95604" refseq="">HLA-C</molecule>
                    </interactor>
                    <interactor type="direct" pubmed_id="9103419">
                         <molecule source_id="00834" gene_symbol="HLA-G" uniprot="P17693" refseq="">HLA G</molecule>
                    </interactor>
                    <interactor type="direct" pubmed_id="11381133,11133832">
                         <molecule source_id="01359" gene_symbol="TAP1" uniprot="Q03518" refseq="">Transporter 1 ATP binding cassette, subfamily B</molecule>
                    </interactor>
                    <interactor type="direct" pubmed_id="12213826,16828748">
                         <molecule source_id="09061" gene_symbol="TAPBP" uniprot="O15533" refseq="">Tapasin</molecule>
                    </interactor>
                    <interactor type="complex" pubmed_id="9103419">
                         <molecule source_id="00877" gene_symbol="HLA-E" uniprot="P13747" refseq="">HLA-E</molecule>
                         <molecule source_id="01359" gene_symbol="TAP1" uniprot="Q03518" refseq="">Transporter 1 ATP binding cassette, subfamily B</molecule>
                    </interactor>
                    <interactor type="complex" pubmed_id="10508608,8805302">
                         <molecule source_id="00169" gene_symbol="CALR" uniprot="P27797" refseq="">Calreticulin</molecule>
                         <molecule source_id="00826" gene_symbol="HLA-A" uniprot="P01891" refseq="">HLA-A</molecule>
                         <molecule source_id="00828" gene_symbol="HLA-B" uniprot="P01889" refseq="">HLA-B</molecule>
                         <molecule source_id="01359" gene_symbol="TAP1" uniprot="Q03518" refseq="">Transporter 1 ATP binding cassette, subfamily B</molecule>
                         <molecule source_id="03625" gene_symbol="PDIA3" uniprot="P30101" refseq="">Protein disulfide isomerase A3</molecule>
                         <molecule source_id="09061" gene_symbol="TAPBP" uniprot="O15533" refseq="">Tapasin</molecule>
                    </interactor>
               </entry>
          </direct_interaction>
          <metabolic_interaction></metabolic_interaction>
     </LOCATE_protein>
     <LOCATE_protein uid="6000061" uniprot="" refseq="NP_964011">
          <externalannot></externalannot>
          <literature></literature>
          <direct_interaction></direct_interaction>
          <metabolic_interaction></metabolic_interaction>
     </LOCATE_protein>
     <LOCATE_protein uid="6000062" uniprot="" refseq="">
          <externalannot></externalannot>
          <literature></literature>
          <direct_interaction></direct_interaction>
          <metabolic_interaction></metabolic_interaction>
     </LOCATE_protein>
     <LOCATE_protein uid="6000063" uniprot="O60765" refseq="">
          <externalannot>
               <source db="HPRD" db_id="03900" goid="GO:0005634">Nucleus</source>
               <source db="UniProt/SPTrEMBL" db_id="O60765" goid="GO:0005634">nucleus</source>
          </externalannot>
          <literature></literature>
          <direct_interaction>
               <entry source="HPRD" source_id="03900" uniprot="O60765" refseq="NP_005640.2">
                    <name>Transcription factor 17</name>
                    <interactor type="direct" pubmed_id="14760703">
                         <molecule source_id="03334" gene_symbol="DYNLL1" uniprot="P63167" refseq="">Dynein light chain 1</molecule>
                    </interactor>
                    <interactor type="direct" pubmed_id="8986806">
                         <molecule source_id="03445" gene_symbol="TRIM28" uniprot="Q13263" refseq="">Transcriptional intermediary factor 1 beta</molecule>
                    </interactor>
               </entry>
          </direct_interaction>
          <metabolic_interaction>
               <entry source_id="hsa:6940">
                    <gene_name>ZNF354A, TCF17</gene_name>
                    <defination>zinc finger protein 354A</defination>
                    <orthology>KO :K09228</orthology>
                    <class></class>
                    <enzyme></enzyme>
               </entry>
          </metabolic_interaction>
     </LOCATE_protein>
     <LOCATE_protein uid="6000065" uniprot="" refseq="NP_005817">
          <externalannot></externalannot>
          <literature></literature>
          <direct_interaction></direct_interaction>
          <metabolic_interaction>
               <entry source_id="ENSG00000125944-MONOMER"></entry>
          </metabolic_interaction>
     </LOCATE_protein>
     <LOCATE_protein uid="6000067" uniprot="" refseq="NP_149116">
          <externalannot>
               <source db="HPRD" db_id="12202" goid="GO:0005886">Plasma Membrane</source>
          </externalannot>
          <literature></literature>
          <direct_interaction></direct_interaction>
          <metabolic_interaction>
               <entry source_id="ENSG00000004809-MONOMER"></entry>
          </metabolic_interaction>
     </LOCATE_protein>
     <LOCATE_protein uid="6000068" uniprot="" refseq="">
          <externalannot></externalannot>
          <literature></literature>
          <direct_interaction></direct_interaction>
          <metabolic_interaction></metabolic_interaction>
     </LOCATE_protein>
     <LOCATE_protein uid="6000069" uniprot="" refseq="NP_570719">
          <externalannot>
               <source db="LIFEdb" db_id="hlcc2_21o7" goid="GO:0005737">cytoplasm,nucleus</source>
          </externalannot>
          <literature></literature>
          <direct_interaction></direct_interaction>
          <metabolic_interaction>
               <entry source_id="ENSG00000172081-MONOMER"></entry>
          </metabolic_interaction>
     </LOCATE_protein>
     <LOCATE_protein uid="6000070" uniprot="" refseq="">
          <externalannot></externalannot>
          <literature></literature>
          <direct_interaction></direct_interaction>
          <metabolic_interaction></metabolic_interaction>
     </LOCATE_protein>
     <LOCATE_protein uid="6000074" uniprot="" refseq="NP_003943">
          <externalannot></externalannot>
          <literature>
               <source pmid="12529391" organism="Human">
                    <subcellular_loction goid="GO:0005634;GO:0005737">NucleusCytoplasm</subcellular_loction>
               </source>
          </literature>
          <direct_interaction></direct_interaction>
          <metabolic_interaction>
               <entry source_id="ENSG00000175634-MONOMER"></entry>
          </metabolic_interaction>
     </LOCATE_protein>
     <LOCATE_protein uid="6000077" uniprot="Q7L5Y9" refseq="NP_001017405">
          <externalannot>
               <source db="HPRD" db_id="08427" goid="GO:0005886">Plasma Membrane</source>
               <source db="UniProt/SPTrEMBL" db_id="Q7L5Y9" goid="GO:0016607">nuclear speck</source>
               <source db="UniProt/SPTrEMBL" db_id="Q7L5Y9" goid="GO:0016607">nuclear speck</source>
          </externalannot>
          <literature></literature>
          <direct_interaction></direct_interaction>
          <metabolic_interaction>
               <entry source_id="hsa:10296">
                    <gene_name>MAEA</gene_name>
                    <defination>macrophage erythroblast attacher</defination>
                    <orthology></orthology>
                    <class></class>
                    <enzyme></enzyme>
               </entry>
               <entry source_id="ENSG00000090316-MONOMER"></entry>
          </metabolic_interaction>
     </LOCATE_protein>
     <LOCATE_protein uid="6000079" uniprot="" refseq="">
          <externalannot></externalannot>
          <literature></literature>
          <direct_interaction>
               <entry source="HPRD" source_id="18553" uniprot="" refseq="">
                    <name></name>
               </entry>
          </direct_interaction>
          <metabolic_interaction></metabolic_interaction>
     </LOCATE_protein>
     <LOCATE_protein uid="6000080" uniprot="" refseq="NP_848563">
          <externalannot></externalannot>
          <literature></literature>
          <direct_interaction></direct_interaction>
          <metabolic_interaction></metabolic_interaction>
     </LOCATE_protein>
     <LOCATE_protein uid="6000083" uniprot="" refseq="">
          <externalannot></externalannot>
          <literature></literature>
          <direct_interaction></direct_interaction>
          <metabolic_interaction></metabolic_interaction>
     </LOCATE_protein>
     <LOCATE_protein uid="6000084" uniprot="" refseq="">
          <externalannot></externalannot>
          <literature></literature>
          <direct_interaction>
               <entry source="HPRD" source_id="11075" uniprot="O15027" refseq="NP_055681.1">
                    <name>SEC16 homolog A</name>
               </entry>
          </direct_interaction>
          <metabolic_interaction></metabolic_interaction>
     </LOCATE_protein>
     <LOCATE_protein uid="6000085" uniprot="" refseq="">
          <externalannot></externalannot>
          <literature></literature>
          <direct_interaction></direct_interaction>
          <metabolic_interaction></metabolic_interaction>
     </LOCATE_protein>
     <LOCATE_protein uid="6000087" uniprot="" refseq="">
          <externalannot></externalannot>
          <literature></literature>
          <direct_interaction></direct_interaction>
          <metabolic_interaction></metabolic_interaction>
     </LOCATE_protein>
     <LOCATE_protein uid="6000089" uniprot="" refseq="NP_620061">
          <externalannot></externalannot>
          <literature></literature>
          <direct_interaction></direct_interaction>
          <metabolic_interaction>
               <entry source_id="ENSG00000170950-MONOMER">
                    <common_name>phosphoglycerate kinase, testis specific</common_name>
                    <enzyme_reaction>ENZRXN66-1138</enzyme_reaction>
                    <reaction accession="PHOSGLYPHOS-RXN" type="EC-2.7.2,Small-Molecule-Reactions">G3P + ATP &lt;=&gt; DPG + ADP</reaction>
                    <pathway>GLYCOLYSIS,GLUCONEO-PWY</pathway>
                    <mol_info>
                         <substrate>
                              <compound formula="C3H7O7P1" type="Glycerates" accession="G3P">G3P</compound>
                              <compound formula="C10H16N5O13P3" type="Purine-Triphosphates" accession="ATP">ATP</compound>
                         </substrate>
                         <product>
                              <compound formula="C3H8O10P2" type="Glycerates" accession="DPG">DPG</compound>
                              <compound formula="C16H25N5O15P2" type="ADP-SUGARS" accession="ADP-D-GLUCOSE">ADP</compound>
                         </product>
                    </mol_info>
               </entry>
          </metabolic_interaction>
     </LOCATE_protein>
     <LOCATE_protein uid="6000093" uniprot="" refseq="NP_878911">
          <externalannot></externalannot>
          <literature></literature>
          <direct_interaction></direct_interaction>
          <metabolic_interaction></metabolic_interaction>
     </LOCATE_protein>
     <LOCATE_protein uid="6000094" uniprot="" refseq="">
          <externalannot></externalannot>
          <literature>
               <source pmid="9658162" organism="Hamster">
                    <subcellular_loction goid="GO:0005737">Cytoplasm</subcellular_loction>
               </source>
          </literature>
          <direct_interaction></direct_interaction>
          <metabolic_interaction></metabolic_interaction>
     </LOCATE_protein>
     <LOCATE_protein uid="6000098" uniprot="" refseq="">
          <externalannot></externalannot>
          <literature></literature>
          <direct_interaction></direct_interaction>
          <metabolic_interaction></metabolic_interaction>
     </LOCATE_protein>
     <LOCATE_protein uid="6000101" uniprot="Q4TT70" refseq="NP_003825">
          <externalannot>
               <source db="HPRD" db_id="04872" goid="GO:0005737">Cytoplasm</source>
          </externalannot>
          <literature></literature>
          <direct_interaction></direct_interaction>
          <metabolic_interaction>
               <entry source_id="ENSG00000076344-MONOMER"></entry>
          </metabolic_interaction>
     </LOCATE_protein>
     <LOCATE_protein uid="6000102" uniprot="" refseq="">
          <externalannot>
               <source db="HPRD" db_id="02092" goid="GO:0005737">Cytoplasm</source>
               <source db="HPRD" db_id="02092" goid="GO:0005634">Nucleus</source>
          </externalannot>
          <literature></literature>
          <direct_interaction>
               <entry source="HPRD" source_id="02092" uniprot="P51812" refseq="NP_004577.1">
                    <name>Ribosomal protein S6 kinase alpha 3</name>
                    <interactor type="direct" pubmed_id="9687510,11175347,9829964,8688081,11160957">
                         <molecule source_id="00442" gene_symbol="CREB1" uniprot="P16220" refseq="">Active transcription factor CREB</molecule>
                    </interactor>
                    <interactor type="direct" pubmed_id="11507039,11139588,11432835,9528769">
                         <molecule source_id="00589" gene_symbol="ESR1" uniprot="P03372" refseq="">Estrogen receptor alpha</molecule>
                    </interactor>
                    <interactor type="direct" pubmed_id="7523419,1374067">
                         <molecule source_id="01020" gene_symbol="KRT18" uniprot="P05783" refseq="">Keratin 18</molecule>
                    </interactor>
                    <interactor type="direct" pubmed_id="11438671">
                         <molecule source_id="01230" gene_symbol="HMGN2" uniprot="P05204" refseq="">HMG17</molecule>
                    </interactor>
                    <interactor type="direct" pubmed_id="11438671,12773393,10739259">
                         <molecule source_id="01231" gene_symbol="HMGN1" uniprot="P05114" refseq="">HMG14</molecule>
                    </interactor>
                    <interactor type="direct" pubmed_id="12832467,9915826">
                         <molecule source_id="01496" gene_symbol="MAPK1" uniprot="P28482" refseq="">ERK2</molecule>
                    </interactor>
                    <interactor type="direct" pubmed_id="9546672,11311121,9353289,11181841,9832145,12387894">
                         <molecule source_id="01142" gene_symbol="MAPT" uniprot="P10636" refseq="">Microtubule associated protein tau</molecule>
                    </interactor>
                    <interactor type="direct" pubmed_id="11564891">
                         <molecule source_id="02534" gene_symbol="CREBBP" uniprot="Q92793" refseq="">CREBBP</molecule>
                    </interactor>
                    <interactor type="direct" pubmed_id="12832467,9915826">
                         <molecule source_id="03479" gene_symbol="MAPK3" uniprot="P27361" refseq="">ERK1</molecule>
                    </interactor>
                    <interactor type="direct" pubmed_id="11297520,11853558">
                         <molecule source_id="03740" gene_symbol="STK11" uniprot="Q15831" refseq="">LKB1</molecule>
                    </interactor>
                    <interactor type="direct" pubmed_id="10862698">
                         <molecule source_id="04095" gene_symbol="GRIN2D" uniprot="O15399" refseq="">NMDAR2D</molecule>
                    </interactor>
                    <interactor type="direct" pubmed_id="10436156">
                         <molecule source_id="04156" gene_symbol="HIST3H3" uniprot="Q16695" refseq="">Histone 3, H3</molecule>
                    </interactor>
                    <interactor type="direct" pubmed_id="12796492">
                         <molecule source_id="04579" gene_symbol="PEA15" uniprot="Q15121" refseq="">PEA15</molecule>
                    </interactor>
                    <interactor type="direct" pubmed_id="10856237">
                         <molecule source_id="05556" gene_symbol="PDPK1" uniprot="O15530" refseq="">3 Phosphoinositide dependent protein kinase 1</molecule>
                    </interactor>
                    <interactor type="direct" pubmed_id="10862698">
                         <molecule source_id="15926" gene_symbol="GRIN1" uniprot="Q05586" refseq="">Glutamate receptor, ionotropic, N-methyl D-aspartate 1</molecule>
                    </interactor>
                    <interactor type="direct" pubmed_id="11544290">
                         <molecule source_id="04409" gene_symbol="BAD" uniprot="Q92934" refseq="">BCL2 antagonist of cell death</molecule>
                    </interactor>
                    <interactor type="direct" pubmed_id="15879597">
                         <molecule source_id="00622" gene_symbol="FGF2" uniprot="P09038" refseq="">Fibroblast growth factor 2</molecule>
                    </interactor>
                    <interactor type="direct" pubmed_id="16223362">
                         <molecule source_id="00744" gene_symbol="NR4A1" uniprot="P22736" refseq="">Nuclear receptor subfamily 4, group A, member 1</molecule>
                    </interactor>
                    <interactor type="direct" pubmed_id="16537434">
                         <molecule source_id="01638" gene_symbol="HTR2A" uniprot="P28223" refseq="">Serotonin 5-HT-2A receptor</molecule>
                    </interactor>
                    <interactor type="direct" pubmed_id="16217014">
                         <molecule source_id="04020" gene_symbol="MAGI1" uniprot="Q96QZ7" refseq="">BAI1-associated protein 1</molecule>
                    </interactor>
                    <interactor type="direct" pubmed_id="16217014">
                         <molecule source_id="05413" gene_symbol="SHANK1" uniprot="Q9Y566" refseq="">SH3 and multiple ankyrin repeat domains 1</molecule>
                    </interactor>
               </entry>
          </direct_interaction>
          <metabolic_interaction></metabolic_interaction>
     </LOCATE_protein>
     <LOCATE_protein uid="6000103" uniprot="" refseq="">
          <externalannot></externalannot>
          <literature></literature>
          <direct_interaction></direct_interaction>
          <metabolic_interaction></metabolic_interaction>
     </LOCATE_protein>
     <LOCATE_protein uid="6000105" uniprot="Q14CL2" refseq="NP_036314">
          <externalannot>
               <source db="HPRD" db_id="07017" goid="GO:0005634">Nucleus</source>
          </externalannot>
          <literature></literature>
          <direct_interaction></direct_interaction>
          <metabolic_interaction>
               <entry source_id="hsa:27023">
                    <gene_name>FOXB1</gene_name>
                    <defination>forkhead box B1</defination>
                    <orthology>KO :K09395</orthology>
                    <class></class>
                    <enzyme></enzyme>
               </entry>
               <entry source_id="ENSG00000171956-MONOMER"></entry>
          </metabolic_interaction>
     </LOCATE_protein>
     <LOCATE_protein uid="6000106" uniprot="" refseq="">
          <externalannot></externalannot>
          <literature></literature>
          <direct_interaction></direct_interaction>
          <metabolic_interaction></metabolic_interaction>
     </LOCATE_protein>
     <LOCATE_protein uid="6000108" uniprot="Q53EW0" refseq="NP_653260">
          <externalannot>
               <source db="HPRD" db_id="10518" goid="GO:0005634">Nucleus</source>
          </externalannot>
          <literature></literature>
          <direct_interaction></direct_interaction>
          <metabolic_interaction>
               <entry source_id="ENSG00000166984-MONOMER"></entry>
          </metabolic_interaction>
     </LOCATE_protein>
     <LOCATE_protein uid="6000109" uniprot="" refseq="">
          <externalannot></externalannot>
          <literature></literature>
          <direct_interaction>
               <entry source="HPRD" source_id="07724" uniprot="Q96B02" refseq="NP_001001481.1">
                    <name>Ubiquitin-conjugating enzyme E2W (putative)</name>
                    <interactor type="direct" pubmed_id="16169070">
                         <molecule source_id="15945" gene_symbol="POLR2C" uniprot="P19387" refseq="">RNA polymerase II subunit 3</molecule>
                    </interactor>
                    <interactor type="direct" pubmed_id="16169070">
                         <molecule source_id="04911" gene_symbol="AKR1C3" uniprot="P42330" refseq="">Aldo keto reductase family 1, member C3</molecule>
                    </interactor>
               </entry>
          </direct_interaction>
          <metabolic_interaction></metabolic_interaction>
     </LOCATE_protein>
     <LOCATE_protein uid="6000111" uniprot="P31260" refseq="">
          <externalannot>
               <source db="HPRD" db_id="00845" goid="GO:0005737">Cytoplasm</source>
               <source db="HPRD" db_id="00845" goid="GO:0005634">Nucleus</source>
               <source db="UniProt/SPTrEMBL" db_id="P31260" goid="GO:0005634">nucleus</source>
          </externalannot>
          <literature></literature>
          <direct_interaction>
               <entry source="HPRD" source_id="00845" uniprot="P31260" refseq="NP_061824.2">
                    <name>HOXA10</name>
                    <interactor type="direct" pubmed_id="11585930">
                         <molecule source_id="04078" gene_symbol="EP300" uniprot="Q09472" refseq="">E1A binding protein p300</molecule>
                    </interactor>
                    <interactor type="direct" pubmed_id="12493691">
                         <molecule source_id="00645" gene_symbol="FOXO1A" uniprot="Q12778" refseq="">FKHR</molecule>
                    </interactor>
                    <interactor type="direct" pubmed_id="11585930">
                         <molecule source_id="02534" gene_symbol="CREBBP" uniprot="Q92793" refseq="">CREBBP</molecule>
                    </interactor>
                    <interactor type="direct" pubmed_id="12145285">
                         <molecule source_id="01475" gene_symbol="PTPN6" uniprot="P29350" refseq="">Protein tyrosine phosphatase, non-receptor type 6</molecule>
                    </interactor>
                    <interactor type="direct" pubmed_id="9343407">
                         <molecule source_id="03442" gene_symbol="MEIS1" uniprot="O00470" refseq="">Homeobox protein Meis1</molecule>
                    </interactor>
                    <interactor type="direct" pubmed_id="14973489">
                         <molecule source_id="06783" gene_symbol="GMNN" uniprot="O75496" refseq="">Geminin</molecule>
                    </interactor>
                    <interactor type="direct" pubmed_id="12145285">
                         <molecule source_id="08889" gene_symbol="PBX1" uniprot="P40424" refseq="">Pre-B-cell leukemia transcription factor 1</molecule>
                    </interactor>
                    <interactor type="direct" pubmed_id="15213244">
                         <molecule source_id="10377" gene_symbol="SIRT2" uniprot="Q8IXJ6" refseq="">Sirtuin 2</molecule>
                    </interactor>
                    <interactor type="direct" pubmed_id="12145285">
                         <molecule source_id="00845" gene_symbol="HOXA10" uniprot="P31260" refseq="">HOXA10</molecule>
                    </interactor>
               </entry>
          </direct_interaction>
          <metabolic_interaction>
               <entry source_id="hsa:3206">
                    <gene_name>HOXA10, HOX1H, HOX1</gene_name>
                    <defination>homeobox A10</defination>
                    <orthology>KO :K09295</orthology>
                    <class></class>
                    <enzyme></enzyme>
               </entry>
          </metabolic_interaction>
     </LOCATE_protein>
     <LOCATE_protein uid="6000114" uniprot="" refseq="">
          <externalannot></externalannot>
          <literature></literature>
          <direct_interaction></direct_interaction>
          <metabolic_interaction></metabolic_interaction>
     </LOCATE_protein>
     <LOCATE_protein uid="6000116" uniprot="" refseq="NP_002451">
          <externalannot></externalannot>
          <literature></literature>
          <direct_interaction></direct_interaction>
          <metabolic_interaction>
               <entry source_id="ENSG00000137265-MONOMER"></entry>
          </metabolic_interaction>
     </LOCATE_protein>
     <LOCATE_protein uid="6000118" uniprot="" refseq="">
          <externalannot>
               <source db="HPRD" db_id="10136" goid="GO:0005777">peroxisomes</source>
          </externalannot>
          <literature></literature>
          <direct_interaction>
               <entry source="HPRD" source_id="10136" uniprot="Q6QHF9" refseq="NP_690875.1">
                    <name>Polyamine oxidase</name>
                    <interactor type="complex" pubmed_id="12700765">
                         <molecule source_id="01798" gene_symbol="ZEB1" uniprot="P37275" refseq="">Transcription factor 8</molecule>
                         <molecule source_id="03733" gene_symbol="RREB1" uniprot="Q92766" refseq="">RREB1</molecule>
                         <molecule source_id="04015" gene_symbol="CTBP1" uniprot="Q13363" refseq="">C-terminal binding protein 1</molecule>
                         <molecule source_id="04803" gene_symbol="CDYL" uniprot="Q9Y232" refseq="">Chromodomain Y-like protein</molecule>
                         <molecule source_id="05641" gene_symbol="ELAC2" uniprot="Q9BQ52" refseq="">ELAC</molecule>
                         <molecule source_id="05780" gene_symbol="ZEB2" uniprot="O60315" refseq="">SMAD interacting protein 1</molecule>
                         <molecule source_id="06854" gene_symbol="EHMT2" uniprot="Q96KQ7" refseq="">G9A histone methyltransferase</molecule>
                         <molecule source_id="07383" gene_symbol="EHMT1" uniprot="Q9H9B1" refseq="">Euchromatic histone methyltransferase 1</molecule>
                         <molecule source_id="07609" gene_symbol="LCOR" uniprot="Q96JN0" refseq="">LCOR</molecule>
                         <molecule source_id="08338" gene_symbol="RCOR3" uniprot="Q9P2K3" refseq="">REST corepressor 3</molecule>
                         <molecule source_id="09645" gene_symbol="RCOR1" uniprot="Q9UKL0" refseq="">REST corepressor</molecule>
                    </interactor>
               </entry>
          </direct_interaction>
          <metabolic_interaction></metabolic_interaction>
     </LOCATE_protein>
     <LOCATE_protein uid="6000123" uniprot="" refseq="">
          <externalannot></externalannot>
          <literature>
               <source pmid="8264577" organism="Mouse">
                    <subcellular_loction goid="GO:0005886">Plasma Membrane</subcellular_loction>
               </source>
          </literature>
          <direct_interaction></direct_interaction>
          <metabolic_interaction></metabolic_interaction>
     </LOCATE_protein>
     <LOCATE_protein uid="6000124" uniprot="" refseq="">
          <externalannot></externalannot>
          <literature></literature>
          <direct_interaction></direct_interaction>
          <metabolic_interaction></metabolic_interaction>
     </LOCATE_protein>
     <LOCATE_protein uid="6000126" uniprot="" refseq="">
          <externalannot>
               <source db="HPRD" db_id="16065" goid="GO:0005886">Plasma Membrane</source>
          </externalannot>
          <literature></literature>
          <direct_interaction>
               <entry source="HPRD" source_id="16065" uniprot="Q9P0M2" refseq="NP_057461.1">
                    <name>A kinase anchor protein 7</name>
                    <interactor type="direct" pubmed_id="12672969">
                         <molecule source_id="01484" gene_symbol="PRKAR2A" uniprot="P13861" refseq="">Protein kinase, cAMP dependent, regulatory type II, alpha</molecule>
                    </interactor>
                    <interactor type="direct" pubmed_id="12804576">
                         <molecule source_id="01786" gene_symbol="PRKAR1A" uniprot="P10644" refseq="">Protein kinase, cAMP dependent, regulatory, type I, alpha</molecule>
                    </interactor>
               </entry>
          </direct_interaction>
          <metabolic_interaction></metabolic_interaction>
     </LOCATE_protein>
     <LOCATE_protein uid="6000127" uniprot="" refseq="">
          <externalannot></externalannot>
          <literature></literature>
          <direct_interaction></direct_interaction>
          <metabolic_interaction></metabolic_interaction>
     </LOCATE_protein>
     <LOCATE_protein uid="6000128" uniprot="" refseq="NP_001035906">
          <externalannot>
               <source db="LIFEdb" db_id="hlcc3_16k22" goid="GO:0005737">cytoplasm</source>
          </externalannot>
          <literature></literature>
          <direct_interaction></direct_interaction>
          <metabolic_interaction></metabolic_interaction>
     </LOCATE_protein>
     <LOCATE_protein uid="6000132" uniprot="Q5T8L4" refseq="">
          <externalannot></externalannot>
          <literature></literature>
          <direct_interaction></direct_interaction>
          <metabolic_interaction></metabolic_interaction>
     </LOCATE_protein>
     <LOCATE_protein uid="6000137" uniprot="" refseq="NP_001028222">
          <externalannot></externalannot>
          <literature></literature>
          <direct_interaction></direct_interaction>
          <metabolic_interaction></metabolic_interaction>
     </LOCATE_protein>
     <LOCATE_protein uid="6000140" uniprot="" refseq="">
          <externalannot></externalannot>
          <literature></literature>
          <direct_interaction></direct_interaction>
          <metabolic_interaction></metabolic_interaction>
     </LOCATE_protein>
     <LOCATE_protein uid="6000142" uniprot="" refseq="">
          <externalannot></externalannot>
          <literature></literature>
          <direct_interaction></direct_interaction>
          <metabolic_interaction></metabolic_interaction>
     </LOCATE_protein>
     <LOCATE_protein uid="6000143" uniprot="" refseq="">
          <externalannot></externalannot>
          <literature></literature>
          <direct_interaction></direct_interaction>
          <metabolic_interaction></metabolic_interaction>
     </LOCATE_protein>
     <LOCATE_protein uid="6000144" uniprot="Q8WV48" refseq="NP_777583">
          <externalannot></externalannot>
          <literature></literature>
          <direct_interaction></direct_interaction>
          <metabolic_interaction>
               <entry source_id="hsa:203260">
                    <gene_name>CCDC107</gene_name>
                    <defination>coiled-coil domain containing 107</defination>
                    <orthology></orthology>
                    <class></class>
                    <enzyme></enzyme>
               </entry>
               <entry source_id="203260-MONOMER"></entry>
          </metabolic_interaction>
     </LOCATE_protein>
     <LOCATE_protein uid="6000146" uniprot="" refseq="NP_001028190">
          <externalannot></externalannot>
          <literature></literature>
          <direct_interaction></direct_interaction>
          <metabolic_interaction></metabolic_interaction>
     </LOCATE_protein>
     <LOCATE_protein uid="6000147" uniprot="" refseq="">
          <externalannot>
               <source db="HPRD" db_id="17157" goid="GO:0005737">Cytoplasm</source>
               <source db="HPRD" db_id="17157" goid="GO:0005634">Nucleus</source>
          </externalannot>
          <literature></literature>
          <direct_interaction>
               <entry source="HPRD" source_id="17157" uniprot="-" refseq="NP_001010844.1">
                    <name>IRAK1BP1</name>
                    <interactor type="direct" pubmed_id="15485901">
                         <molecule source_id="01241" gene_symbol="RELA" uniprot="Q04206" refseq="">NFKB3</molecule>
                    </interactor>
                    <interactor type="direct" pubmed_id="11096118">
                         <molecule source_id="02235" gene_symbol="IRAK1" uniprot="P51617" refseq="">Interleukin 1 receptor associated kinase 1</molecule>
                    </interactor>
               </entry>
          </direct_interaction>
          <metabolic_interaction></metabolic_interaction>
     </LOCATE_protein>
     <LOCATE_protein uid="6000150" uniprot="" refseq="NP_004827">
          <externalannot></externalannot>
          <literature>
               <source pmid="9930704" organism="Mouse">
                    <subcellular_loction goid="GO:0005783">Endoplasmic Reticulum</subcellular_loction>
               </source>
          </literature>
          <direct_interaction></direct_interaction>
          <metabolic_interaction>
               <entry source_id="ENSG00000172071-MONOMER"></entry>
          </metabolic_interaction>
     </LOCATE_protein>
     <LOCATE_protein uid="6000151" uniprot="" refseq="">
          <externalannot></externalannot>
          <literature></literature>
          <direct_interaction></direct_interaction>
          <metabolic_interaction></metabolic_interaction>
     </LOCATE_protein>
     <LOCATE_protein uid="6000153" uniprot="" refseq="">
          <externalannot></externalannot>
          <literature></literature>
          <direct_interaction></direct_interaction>
          <metabolic_interaction></metabolic_interaction>
     </LOCATE_protein>
     <LOCATE_protein uid="6000154" uniprot="" refseq="NP_892018">
          <externalannot>
               <source db="HPRD" db_id="07124" goid="GO:0005886">Plasma Membrane</source>
          </externalannot>
          <literature></literature>
          <direct_interaction></direct_interaction>
          <metabolic_interaction></metabolic_interaction>
     </LOCATE_protein>
     <LOCATE_protein uid="6000157" uniprot="" refseq="">
          <externalannot></externalannot>
          <literature>
               <source pmid="16381850" organism="Human">
                    <subcellular_loction goid="GO:0005634;GO:0005730">NucleusNucleolus</subcellular_loction>
               </source>
          </literature>
          <direct_interaction></direct_interaction>
          <metabolic_interaction></metabolic_interaction>
     </LOCATE_protein>
     <LOCATE_protein uid="6000158" uniprot="" refseq="NP_056030">
          <externalannot></externalannot>
          <literature></literature>
          <direct_interaction></direct_interaction>
          <metabolic_interaction></metabolic_interaction>
     </LOCATE_protein>
     <LOCATE_protein uid="6000160" uniprot="" refseq="NP_000522">
          <externalannot>
               <source db="HPRD" db_id="08947" goid="GO:0005739">mitochondrion</source>
               <source db="HPRD" db_id="08947" goid="GO:0005737">Cytoplasm</source>
          </externalannot>
          <literature>
               <source pmid="12865426" organism="Mouse">
                    <subcellular_loction goid="GO:0005739">Mitochondria</subcellular_loction>
               </source>
          </literature>
          <direct_interaction></direct_interaction>
          <metabolic_interaction>
               <entry source_id="ENSG00000036473-MONOMER">
                    <common_name>ornithine carbamoyltransferase, mitochondrial precursor</common_name>
                    <enzyme_reaction>ENZRXN66-2617</enzyme_reaction>
                    <reaction accession="ORNCARBAMTRANSFER-RXN" type="EC-2.1.3,Small-Molecule-Reactions">L-ORNITHINE + CARBAMOYL-P &lt;=&gt; L-CITRULLINE + |Pi|</reaction>
                    <pathway>PWY-4981,CITRULBIO-PWY,ARGININE-SYN4-PWY,CITRULLINE-DEG-PWY,PWY-4984</pathway>
                    <mol_info>
                         <substrate>
                              <compound formula="C5H12N2O2" type="L-Amino-Acids" accession="L-ORNITHINE">L-ORNITHINE</compound>
                              <compound formula="C1H4N1O5P1" type="Unclassified-Compounds" accession="CARBAMOYL-P">CARBAMOYL-P</compound>
                         </substrate>
                         <product>
                              <compound formula="C6H13N3O3" type="Unclassified-Compounds" accession="L-CITRULLINE">L-CITRULLINE</compound>
                              <compound formula="" type="" accession="PYRIDOXINE-5P">Pi</compound>
                         </product>
                    </mol_info>
                    <common_name>ornithine carbamoyltransferase, mitochondrial precursor</common_name>
                    <enzyme_reaction>ENZRXN66-4265</enzyme_reaction>
                    <reaction accession="RXN-9" type="EC-2.1.3,Small-Molecule-Reactions">L-CANALINE + CARBAMOYL-P &lt;=&gt; O-UREIDOHOMOSERINE + |Pi|</reaction>
                    <pathway></pathway>
                    <mol_info>
                         <substrate>
                              <compound formula="C4H10N2O3" type="Unclassified-Compounds" accession="L-CANALINE">L-CANALINE</compound>
                              <compound formula="C1H4N1O5P1" type="Unclassified-Compounds" accession="CARBAMOYL-P">CARBAMOYL-P</compound>
                         </substrate>
                         <product>
                              <compound formula="C5H11N3O4" type="Unclassified-Compounds" accession="O-UREIDOHOMOSERINE">O-UREIDOHOMOSERINE</compound>
                              <compound formula="" type="" accession="PYRIDOXINE-5P">Pi</compound>
                         </product>
                    </mol_info>
               </entry>
          </metabolic_interaction>
     </LOCATE_protein>
     <LOCATE_protein uid="6000162" uniprot="O95429" refseq="NP_004865">
          <externalannot>
               <source db="HPRD" db_id="04861" goid="GO:0005737">Cytoplasm</source>
               <source db="UniProt/SPTrEMBL" db_id="BAG4_HUMAN" goid="GO:0005737">cytoplasm</source>
          </externalannot>
          <literature></literature>
          <direct_interaction>
               <entry source="HPRD" source_id="04861" uniprot="O95429" refseq="NP_004865.1">
                    <name>SODD</name>
                    <interactor type="direct" pubmed_id="11527400">
                         <molecule source_id="00774" gene_symbol="HSPA1A" uniprot="-" refseq="">Heat shock 70 KD protein 1A</molecule>
                    </interactor>
                    <interactor type="direct" pubmed_id="11527400">
                         <molecule source_id="01045" gene_symbol="BCL2" uniprot="P10415" refseq="">Bcl 2</molecule>
                    </interactor>
                    <interactor type="direct" pubmed_id="9915703">
                         <molecule source_id="01861" gene_symbol="TNFRSF1A" uniprot="P19438" refseq="">Tumor necrosis factor receptor 1</molecule>
                    </interactor>
                    <interactor type="direct" pubmed_id="14559896">
                         <molecule source_id="02531" gene_symbol="APOBEC1" uniprot="P41238" refseq="">Apolipoprotein B mRNA editing enzyme</molecule>
                    </interactor>
                    <interactor type="direct" pubmed_id="9915703">
                         <molecule source_id="04532" gene_symbol="TNFRSF25" uniprot="Q93038" refseq="">Tumor necrosis factor receptor superfamily member 25</molecule>
                    </interactor>
               </entry>
          </direct_interaction>
          <metabolic_interaction>
               <entry source_id="hsa:9530">
                    <gene_name>BAG4</gene_name>
                    <defination>BCL2-associated athanogene 4</defination>
                    <orthology>KO :K09558</orthology>
                    <class></class>
                    <enzyme></enzyme>
               </entry>
               <entry source_id="ENSG00000156735-MONOMER"></entry>
          </metabolic_interaction>
     </LOCATE_protein>
     <LOCATE_protein uid="6000163" uniprot="" refseq="">
          <externalannot></externalannot>
          <literature></literature>
          <direct_interaction></direct_interaction>
          <metabolic_interaction></metabolic_interaction>
     </LOCATE_protein>
     <LOCATE_protein uid="6000164" uniprot="" refseq="">
          <externalannot></externalannot>
          <literature></literature>
          <direct_interaction></direct_interaction>
          <metabolic_interaction></metabolic_interaction>
     </LOCATE_protein>
     <LOCATE_protein uid="6000165" uniprot="" refseq="">
          <externalannot>
               <source db="HPRD" db_id="03388" goid="GO:0005737">Cytoplasm</source>
               <source db="HPRD" db_id="03388" goid="GO:0005634">Nucleus</source>
          </externalannot>
          <literature></literature>
          <direct_interaction>
               <entry source="HPRD" source_id="03388" uniprot="Q99502" refseq="NP_000494.2">
                    <name>Eyes absent 1</name>
                    <interactor type="direct" pubmed_id="11950062">
                         <molecule source_id="00746" gene_symbol="GNAZ" uniprot="P19086" refseq="">Guanine nucleotide binding protein, alpha Z polypeptide</molecule>
                    </interactor>
                    <interactor type="direct" pubmed_id="11950062">
                         <molecule source_id="00764" gene_symbol="GNAI2" uniprot="P04899" refseq="">GNAI2</molecule>
                    </interactor>
                    <interactor type="direct" pubmed_id="12874121,11734542,15226428">
                         <molecule source_id="03125" gene_symbol="SIX1" uniprot="Q15475" refseq="">Homeobox protein SIX1</molecule>
                    </interactor>
                    <interactor type="direct" pubmed_id="10490620">
                         <molecule source_id="04756" gene_symbol="SIX3" uniprot="O95343" refseq="">SIX 3</molecule>
                    </interactor>
                    <interactor type="direct" pubmed_id="11950062">
                         <molecule source_id="16031" gene_symbol="DACH1" uniprot="Q9UI36" refseq="">Dachshund 1</molecule>
                    </interactor>
                    <interactor type="direct" pubmed_id="11734542">
                         <molecule source_id="05408" gene_symbol="SIX2" uniprot="Q9NPC8" refseq="">Homeobox protein SIX2</molecule>
                    </interactor>
               </entry>
          </direct_interaction>
          <metabolic_interaction></metabolic_interaction>
     </LOCATE_protein>
     <LOCATE_protein uid="6000167" uniprot="" refseq="">
          <externalannot>
               <source db="HPRD" db_id="12273" goid="GO:0005737">Cytoplasm</source>
               <source db="HPRD" db_id="12273" goid="GO:0005739">mitochondrion</source>
          </externalannot>
          <literature></literature>
          <direct_interaction>
               <entry source="HPRD" source_id="12273" uniprot="Q9Y3E5" refseq="BAB71351.1">
                    <name>Bcl-2 inhibitor of transcription</name>
                    <interactor type="direct" pubmed_id="15006356">
                         <molecule source_id="02556" gene_symbol="AES" uniprot="Q08117" refseq="">AES</molecule>
                    </interactor>
               </entry>
          </direct_interaction>
          <metabolic_interaction></metabolic_interaction>
     </LOCATE_protein>
     <LOCATE_protein uid="6000169" uniprot="Q05CU3" refseq="NP_149083">
          <externalannot>
               <source db="HPRD" db_id="07004" goid="GO:0005737">Cytoplasm</source>
          </externalannot>
          <literature></literature>
          <direct_interaction></direct_interaction>
          <metabolic_interaction>
               <entry source_id="ENSG00000132256-MONOMER"></entry>
          </metabolic_interaction>
     </LOCATE_protein>
     <LOCATE_protein uid="6000171" uniprot="" refseq="NP_002046">
          <externalannot></externalannot>
          <literature></literature>
          <direct_interaction></direct_interaction>
          <metabolic_interaction>
               <entry source_id="ENSG00000131095-MONOMER"></entry>
          </metabolic_interaction>
     </LOCATE_protein>
     <LOCATE_protein uid="6000172" uniprot="" refseq="">
          <externalannot></externalannot>
          <literature></literature>
          <direct_interaction></direct_interaction>
          <metabolic_interaction></metabolic_interaction>
     </LOCATE_protein>
     <LOCATE_protein uid="6000173" uniprot="" refseq="">
          <externalannot></externalannot>
          <literature></literature>
          <direct_interaction></direct_interaction>
          <metabolic_interaction></metabolic_interaction>
     </LOCATE_protein>
     <LOCATE_protein uid="6000174" uniprot="" refseq="">
          <externalannot></externalannot>
          <literature></literature>
          <direct_interaction></direct_interaction>
          <metabolic_interaction></metabolic_interaction>
     </LOCATE_protein>
     <LOCATE_protein uid="6000179" uniprot="" refseq="">
          <externalannot>
               <source db="LIFEdb" db_id="htes3_4j15" goid="GO:0005737">cytoplasm</source>
          </externalannot>
          <literature></literature>
          <direct_interaction>
               <entry source="HPRD" source_id="15679" uniprot="Q9Y4P8" refseq="NP_056425.1">
                    <name>WD repeat domain, phosphoinositide interacting 2</name>
                    <interactor type="direct" pubmed_id="16169070">
                         <molecule source_id="18125" gene_symbol="STRN4" uniprot="Q9NRL3" refseq="">Striatin calmodulin binding protein 4</molecule>
                    </interactor>
                    <interactor type="direct" pubmed_id="16169070">
                         <molecule source_id="16735" gene_symbol="COPS6" uniprot="Q7L5N1" refseq="">COP9 constitutive photomorphogenic homolog subunit 6</molecule>
                    </interactor>
               </entry>
          </direct_interaction>
          <metabolic_interaction></metabolic_interaction>
     </LOCATE_protein>
     <LOCATE_protein uid="6000180" uniprot="Q96EQ3" refseq="NP_612501">
          <externalannot></externalannot>
          <literature></literature>
          <direct_interaction></direct_interaction>
          <metabolic_interaction>
               <entry source_id="ENSG00000156461-MONOMER"></entry>
          </metabolic_interaction>
     </LOCATE_protein>
     <LOCATE_protein uid="6000182" uniprot="" refseq="">
          <externalannot></externalannot>
          <literature></literature>
          <direct_interaction></direct_interaction>
          <metabolic_interaction></metabolic_interaction>
     </LOCATE_protein>
     <LOCATE_protein uid="6000183" uniprot="" refseq="NP_689769">
          <externalannot></externalannot>
          <literature></literature>
          <direct_interaction></direct_interaction>
          <metabolic_interaction>
               <entry source_id="ENSG00000164603-MONOMER"></entry>
          </metabolic_interaction>
     </LOCATE_protein>
     <LOCATE_protein uid="6000184" uniprot="Q59FW1" refseq="NP_004680">
          <externalannot>
               <source db="HPRD" db_id="04633" goid="GO:0005634">Nucleus</source>
               <source db="HPRD" db_id="04633" goid="GO:0005737">Cytoplasm</source>
          </externalannot>
          <literature>
               <source pmid="11483358" organism="Mouse">
                    <subcellular_loction goid="GO:0005634">Nucleus</subcellular_loction>
               </source>
          </literature>
          <direct_interaction></direct_interaction>
          <metabolic_interaction>
               <entry source_id="9112-MONOMER"></entry>
          </metabolic_interaction>
     </LOCATE_protein>
     <LOCATE_protein uid="6000189" uniprot="" refseq="">
          <externalannot></externalannot>
          <literature></literature>
          <direct_interaction></direct_interaction>
          <metabolic_interaction></metabolic_interaction>
     </LOCATE_protein>
     <LOCATE_protein uid="6000190" uniprot="" refseq="">
          <externalannot></externalannot>
          <literature></literature>
          <direct_interaction></direct_interaction>
          <metabolic_interaction></metabolic_interaction>
     </LOCATE_protein>
     <LOCATE_protein uid="6000191" uniprot="" refseq="NP_001073864">
          <externalannot></externalannot>
          <literature></literature>
          <direct_interaction></direct_interaction>
          <metabolic_interaction></metabolic_interaction>
     </LOCATE_protein>
     <LOCATE_protein uid="6000192" uniprot="" refseq="NP_114110">
          <externalannot></externalannot>
          <literature></literature>
          <direct_interaction></direct_interaction>
          <metabolic_interaction>
               <entry source_id="ENSG00000126391-MONOMER"></entry>
          </metabolic_interaction>
     </LOCATE_protein>
     <LOCATE_protein uid="6000194" uniprot="Q7LC44" refseq="NP_056008">
          <externalannot>
               <source db="UniProt/SPTrEMBL" db_id="ARC_HUMAN" goid="GO:0005737">cytoplasm</source>
               <source db="UniProt/SPTrEMBL" db_id="ARC_HUMAN" goid="GO:0005768">endosomes</source>
               <source db="UniProt/SPTrEMBL" db_id="ARC_HUMAN" goid="GO:0005856">cytoskeleton</source>
          </externalannot>
          <literature></literature>
          <direct_interaction></direct_interaction>
          <metabolic_interaction>
               <entry source_id="hsa:23237">
                    <gene_name>ARC</gene_name>
                    <defination>activity-regulated cytoskeleton-associated protein</defination>
                    <orthology></orthology>
                    <class></class>
                    <enzyme></enzyme>
               </entry>
               <entry source_id="23237-MONOMER"></entry>
          </metabolic_interaction>
     </LOCATE_protein>
     <LOCATE_protein uid="6000197" uniprot="" refseq="">
          <externalannot></externalannot>
          <literature></literature>
          <direct_interaction></direct_interaction>
          <metabolic_interaction></metabolic_interaction>
     </LOCATE_protein>
     <LOCATE_protein uid="6000198" uniprot="" refseq="NP_071451">
          <externalannot></externalannot>
          <literature></literature>
          <direct_interaction></direct_interaction>
          <metabolic_interaction>
               <entry source_id="ENSG00000115267-MONOMER"></entry>
          </metabolic_interaction>
     </LOCATE_protein>
     <LOCATE_protein uid="6000200" uniprot="" refseq="">
          <externalannot></externalannot>
          <literature></literature>
          <direct_interaction></direct_interaction>
          <metabolic_interaction></metabolic_interaction>
     </LOCATE_protein>
     <LOCATE_protein uid="6000201" uniprot="" refseq="">
          <externalannot></externalannot>
          <literature></literature>
          <direct_interaction></direct_interaction>
          <metabolic_interaction></metabolic_interaction>
     </LOCATE_protein>
     <LOCATE_protein uid="6000203" uniprot="" refseq="NP_004519">
          <externalannot>
               <source db="HPRD" db_id="05192" goid="GO:0005783">Endoplasmic Reticulum</source>
          </externalannot>
          <literature></literature>
          <direct_interaction></direct_interaction>
          <metabolic_interaction>
               <entry source_id="ENSG00000143198-MONOMER">
                    <common_name>microsomal glutathione S-transferase 3</common_name>
                    <enzyme_reaction>ENZRXN66-480</enzyme_reaction>
                    <reaction accession="GSHTRAN-RXN" type="EC-2.5.1,Small-Molecule-Reactions">GLUTATHIONE + RX &lt;=&gt; |S-Substituted-Glutathione| + HX</reaction>
                    <pathway>PWY-4061</pathway>
                    <mol_info>
                         <substrate>
                              <compound formula="C10H17N3O6S1" type="All-Glutathiones" accession="GLUTATHIONE">GLUTATHIONE</compound>
                              <compound formula="" type="Unclassified-Compounds" accession="RX">RX</compound>
                         </substrate>
                         <product>
                              <compound formula="" type="" accession="PYRIDOXINE-5P">S-Substituted-Glutathione</compound>
                              <compound formula="" type="Unclassified-Compounds" accession="HX">HX</compound>
                         </product>
                    </mol_info>
               </entry>
          </metabolic_interaction>
     </LOCATE_protein>
     <LOCATE_protein uid="6000204" uniprot="" refseq="NP_694566">
          <externalannot></externalannot>
          <literature></literature>
          <direct_interaction></direct_interaction>
          <metabolic_interaction>
               <entry source_id="ENSG00000163803-MONOMER">
                    <common_name>PHOSPHOLIPASE ADRAB B PRECURSOR</common_name>
                    <enzyme_reaction>ENZRXN66-4679</enzyme_reaction>
                    <reaction accession="LYSOPHOSPHOLIPASE-RXN" type="EC-3.1.1,Small-Molecule-Reactions">|2-Acylglycero-Phosphocholines| + WATER &lt;=&gt; |Carboxylates| + L-1-GLYCERO-PHOSPHORYLCHOLINE</reaction>
                    <pathway></pathway>
                    <mol_info>
                         <substrate>
                              <compound formula="" type="" accession="PYRIDOXINE-5P">2-Acylglycero-Phosphocholines</compound>
                              <compound formula="H2O1" type="Unclassified-Compounds" accession="WATER">WATER</compound>
                         </substrate>
                         <product>
                              <compound formula="" type="" accession="PYRIDOXINE-5P">Carboxylates</compound>
                              <compound formula="C8H21N1O6P1" type="Unclassified-Compounds" accession="L-1-GLYCERO-PHOSPHORYLCHOLINE">L-1-GLYCERO-PHOSPHORYLCHOLINE</compound>
                         </product>
                    </mol_info>
               </entry>
          </metabolic_interaction>
     </LOCATE_protein>
     <LOCATE_protein uid="6000206" uniprot="" refseq="">
          <externalannot></externalannot>
          <literature></literature>
          <direct_interaction></direct_interaction>
          <metabolic_interaction></metabolic_interaction>
     </LOCATE_protein>
     <LOCATE_protein uid="6000207" uniprot="Q8TD06" refseq="NP_789783">
          <externalannot>
               <source db="HPRD" db_id="16545" goid="GO:0005768">Endosomes</source>
               <source db="HPRD" db_id="16545" goid="GO:0005576">extracellular region</source>
          </externalannot>
          <literature></literature>
          <direct_interaction>
               <entry source="HPRD" source_id="16545" uniprot="Q8TD06" refseq="NP_789783.1">
                    <name>Breast cancer membrane protein 11</name>
                    <interactor type="direct" pubmed_id="12592373">
                         <molecule source_id="00546" gene_symbol="DAG1" uniprot="Q14118" refseq="">Dystroglycan</molecule>
                    </interactor>
                    <interactor type="direct" pubmed_id="12592373,12477722">
                         <molecule source_id="10783" gene_symbol="LYPD3" uniprot="O95274" refseq="">C4.4A</molecule>
                    </interactor>
               </entry>
          </direct_interaction>
          <metabolic_interaction>
               <entry source_id="hsa:155465">
                    <gene_name>AGR3</gene_name>
                    <defination>anterior gradient homolog 3 (Xenopus laevis)</defination>
                    <orthology></orthology>
                    <class></class>
                    <enzyme></enzyme>
               </entry>
               <entry source_id="155465-MONOMER"></entry>
          </metabolic_interaction>
     </LOCATE_protein>
     <LOCATE_protein uid="6000209" uniprot="" refseq="">
          <externalannot></externalannot>
          <literature></literature>
          <direct_interaction></direct_interaction>
          <metabolic_interaction></metabolic_interaction>
     </LOCATE_protein>
     <LOCATE_protein uid="6000210" uniprot="" refseq="">
          <externalannot></externalannot>
          <literature></literature>
          <direct_interaction></direct_interaction>
          <metabolic_interaction></metabolic_interaction>
     </LOCATE_protein>
     <LOCATE_protein uid="6000211" uniprot="" refseq="">
          <externalannot></externalannot>
          <literature></literature>
          <direct_interaction>
               <entry source="HPRD" source_id="13824" uniprot="-" refseq="AAH49384.1">
                    <name>KIAA0953 protein</name>
               </entry>
          </direct_interaction>
          <metabolic_interaction></metabolic_interaction>
     </LOCATE_protein>
     <LOCATE_protein uid="6000213" uniprot="" refseq="">
          <externalannot></externalannot>
          <literature></literature>
          <direct_interaction></direct_interaction>
          <metabolic_interaction></metabolic_interaction>
     </LOCATE_protein>
     <LOCATE_protein uid="6000214" uniprot="" refseq="">
          <externalannot></externalannot>
          <literature></literature>
          <direct_interaction></direct_interaction>
          <metabolic_interaction></metabolic_interaction>
     </LOCATE_protein>
     <LOCATE_protein uid="6000216" uniprot="Q8NC53" refseq="NP_060083">
          <externalannot></externalannot>
          <literature></literature>
          <direct_interaction></direct_interaction>
          <metabolic_interaction>
               <entry source_id="ENSG00000159147-MONOMER">
                    <common_name>QUINONE OXIDOREDUCTASE-LIKE 1</common_name>
                    <enzyme_reaction>ENZRXN66-4644</enzyme_reaction>
                    <reaction accession="QOR-RXN" type="EC-1.6.5,Small-Molecule-Reactions">NADPH + |a quinone| &lt;=&gt; NADP + |a semiquinone|</reaction>
                    <pathway></pathway>
                    <mol_info>
                         <substrate>
                              <compound formula="C21H30N7O17P3" type="NAD(P)H" accession="NADPH">NADPH</compound>
                              <compound formula="" type="a quinone" accession="PYRIDOXINE-5P">a quinone</compound>
                         </substrate>
                         <product>
                              <compound formula="C21H29N7O17P3" type="NAD(P)" accession="NADP">NADP</compound>
                              <compound formula="" type="" accession="PYRIDOXINE-5P">a semiquinone</compound>
                         </product>
                    </mol_info>
               </entry>
          </metabolic_interaction>
     </LOCATE_protein>
     <LOCATE_protein uid="6000217" uniprot="" refseq="">
          <externalannot></externalannot>
          <literature></literature>
          <direct_interaction></direct_interaction>
          <metabolic_interaction></metabolic_interaction>
     </LOCATE_protein>
     <LOCATE_protein uid="6000218" uniprot="" refseq="">
          <externalannot></externalannot>
          <literature></literature>
          <direct_interaction></direct_interaction>
          <metabolic_interaction></metabolic_interaction>
     </LOCATE_protein>
     <LOCATE_protein uid="6000220" uniprot="Q05CI3" refseq="NP_000578">
          <externalannot>
               <source db="HPRD" db_id="01957" goid="GO:0005576">extracellular region</source>
          </externalannot>
          <literature></literature>
          <direct_interaction></direct_interaction>
          <metabolic_interaction>
               <entry source_id="hsa:730">
                    <gene_name>C7</gene_name>
                    <defination>complement component 7</defination>
                    <orthology>KO :K03996</orthology>
                    <class>Cellular Processes; Immune System; Complement and coagulation cascades [PATH:hsa04610] Human Diseases; Immune Disorders; Systemic lupus erythematosus [PATH:hsa05322]</class>
                    <enzyme></enzyme>
               </entry>
               <entry source_id="ENSG00000112936-MONOMER"></entry>
          </metabolic_interaction>
     </LOCATE_protein>
     <LOCATE_protein uid="6000222" uniprot="" refseq="NP_055932">
          <externalannot></externalannot>
          <literature></literature>
          <direct_interaction></direct_interaction>
          <metabolic_interaction></metabolic_interaction>
     </LOCATE_protein>
     <LOCATE_protein uid="6000223" uniprot="Q6NS90" refseq="">
          <externalannot></externalannot>
          <literature></literature>
          <direct_interaction></direct_interaction>
          <metabolic_interaction></metabolic_interaction>
     </LOCATE_protein>
     <LOCATE_protein uid="6000224" uniprot="" refseq="">
          <externalannot></externalannot>
          <literature></literature>
          <direct_interaction></direct_interaction>
          <metabolic_interaction></metabolic_interaction>
     </LOCATE_protein>
     <LOCATE_protein uid="6000225" uniprot="" refseq="NP_543010">
          <externalannot></externalannot>
          <literature></literature>
          <direct_interaction></direct_interaction>
          <metabolic_interaction>
               <entry source_id="ENSG00000125821-MONOMER">
                    <common_name>histidyl-tRNA synthetase 2</common_name>
                    <enzyme_reaction>ENZRXN66-2954</enzyme_reaction>
                    <reaction accession="HISTIDINE--TRNA-LIGASE-RXN" type="EC-6.1.1,tRNA-Charging-Reactions">|HIS-tRNAs| + HIS + ATP &lt;=&gt; |Charged-HIS-tRNAs| + PPI + AMP</reaction>
                    <pathway>TRNA-CHARGING-PWY</pathway>
                    <mol_info>
                         <substrate>
                              <compound formula="" type="" accession="PYRIDOXINE-5P">HIS-tRNAs</compound>
                              <compound formula="C6H8N3O2" type="Positively-charged-polar-amino-acids" accession="HIS">HIS</compound>
                              <compound formula="C10H16N5O13P3" type="Purine-Triphosphates" accession="ATP">ATP</compound>
                         </substrate>
                         <product>
                              <compound formula="" type="" accession="PYRIDOXINE-5P">Charged-HIS-tRNAs</compound>
                              <compound formula="H4O7P2" type="Polyphosphates" accession="PPI">PPI</compound>
                              <compound formula="C10H14N5O7P1" type="Purine-Related" accession="AMP">AMP</compound>
                         </product>
                    </mol_info>
               </entry>
          </metabolic_interaction>
     </LOCATE_protein>
     <LOCATE_protein uid="6000226" uniprot="" refseq="">
          <externalannot></externalannot>
          <literature></literature>
          <direct_interaction></direct_interaction>
          <metabolic_interaction></metabolic_interaction>
     </LOCATE_protein>
     <LOCATE_protein uid="6000228" uniprot="" refseq="NP_783200">
          <externalannot>
               <source db="HPRD" db_id="16239" goid="GO:0005886">Plasma Membrane</source>
          </externalannot>
          <literature></literature>
          <direct_interaction></direct_interaction>
          <metabolic_interaction>
               <entry source_id="152330-MONOMER"></entry>
          </metabolic_interaction>
     </LOCATE_protein>
     <LOCATE_protein uid="6000229" uniprot="" refseq="">
          <externalannot></externalannot>
          <literature></literature>
          <direct_interaction></direct_interaction>
          <metabolic_interaction></metabolic_interaction>
     </LOCATE_protein>
     <LOCATE_protein uid="6000231" uniprot="" refseq="NP_009116">
          <externalannot></externalannot>
          <literature></literature>
          <direct_interaction></direct_interaction>
          <metabolic_interaction>
               <entry source_id="ENSG00000159409-MONOMER"></entry>
          </metabolic_interaction>
     </LOCATE_protein>
     <LOCATE_protein uid="6000232" uniprot="Q8TDM0" refseq="NP_060313">
          <externalannot>
               <source db="UniProt/SPTrEMBL" db_id="BCAS4_HUMAN" goid="GO:0005737">cytoplasm</source>
          </externalannot>
          <literature></literature>
          <direct_interaction></direct_interaction>
          <metabolic_interaction>
               <entry source_id="hsa:55653">
                    <gene_name>BCAS4</gene_name>
                    <defination>breast carcinoma amplified sequence 4</defination>
                    <orthology></orthology>
                    <class></class>
                    <enzyme></enzyme>
               </entry>
               <entry source_id="ENSG00000124243-MONOMER"></entry>
          </metabolic_interaction>
     </LOCATE_protein>
     <LOCATE_protein uid="6000239" uniprot="" refseq="NP_114170">
          <externalannot></externalannot>
          <literature></literature>
          <direct_interaction></direct_interaction>
          <metabolic_interaction>
               <entry source_id="ENSG00000180382-MONOMER"></entry>
          </metabolic_interaction>
     </LOCATE_protein>
     <LOCATE_protein uid="6000240" uniprot="" refseq="">
          <externalannot></externalannot>
          <literature></literature>
          <direct_interaction></direct_interaction>
          <metabolic_interaction></metabolic_interaction>
     </LOCATE_protein>
     <LOCATE_protein uid="6000242" uniprot="Q2VPK7" refseq="NP_001013865">
          <externalannot></externalannot>
          <literature>
               <source pmid="16381850" organism="Human">
                    <subcellular_loction goid="GO:0005634;GO:0005730">NucleusNucleolus</subcellular_loction>
               </source>
          </literature>
          <direct_interaction></direct_interaction>
          <metabolic_interaction>
               <entry source_id="ENSG00000137776-MONOMER"></entry>
          </metabolic_interaction>
     </LOCATE_protein>
     <LOCATE_protein uid="6000244" uniprot="Q68DP1" refseq="NP_055995">
          <externalannot>
               <source db="HPRD" db_id="09763" goid="GO:0005634">Nucleus</source>
               <source db="HPRD" db_id="09763" goid="GO:0005886">Plasma Membrane</source>
               <source db="HPRD" db_id="09763" goid="GO:0005737">Cytoplasm</source>
               <source db="HPRD" db_id="09763" goid="GO:0005730">Nucleolus</source>
          </externalannot>
          <literature></literature>
          <direct_interaction></direct_interaction>
          <metabolic_interaction>
               <entry source_id="ENSG00000054654-MONOMER"></entry>
          </metabolic_interaction>
     </LOCATE_protein>
     <LOCATE_protein uid="6000246" uniprot="" refseq="NP_542781">
          <externalannot>
               <source db="HPRD" db_id="11605" goid="GO:0005634">Nucleus</source>
          </externalannot>
          <literature></literature>
          <direct_interaction></direct_interaction>
          <metabolic_interaction>
               <entry source_id="ENSG00000154548-MONOMER"></entry>
          </metabolic_interaction>
     </LOCATE_protein>
     <LOCATE_protein uid="6000249" uniprot="" refseq="">
          <externalannot></externalannot>
          <literature></literature>
          <direct_interaction></direct_interaction>
          <metabolic_interaction></metabolic_interaction>
     </LOCATE_protein>
     <LOCATE_protein uid="6000254" uniprot="A2VED4" refseq="">
          <externalannot>
               <source db="LIFEdb" db_id="BC002503" goid="GO:0005737">cytoplasm,nucleus</source>
          </externalannot>
          <literature></literature>
          <direct_interaction></direct_interaction>
          <metabolic_interaction></metabolic_interaction>
     </LOCATE_protein>
     <LOCATE_protein uid="6000255" uniprot="" refseq="">
          <externalannot>
               <source db="HPRD" db_id="01153" goid="GO:0005886">Plasma Membrane</source>
               <source db="HPRD" db_id="01153" goid="GO:0005737">Cytoplasm</source>
               <source db="HPRD" db_id="01153" goid="GO:0005764">Lysosomes</source>
          </externalannot>
          <literature>
               <source pmid="12925771" organism="Human">
                    <subcellular_loction goid="GO:0005764;GO:0005886">Plasma MembraneLysosomes</subcellular_loction>
               </source>
          </literature>
          <direct_interaction>
               <entry source="HPRD" source_id="01153" uniprot="P33527" refseq="NP_004987.2">
                    <name>ATP binding cassette subfamily C member1</name>
               </entry>
          </direct_interaction>
          <metabolic_interaction></metabolic_interaction>
     </LOCATE_protein>
     <LOCATE_protein uid="6000258" uniprot="" refseq="NP_001026873">
          <externalannot></externalannot>
          <literature></literature>
          <direct_interaction></direct_interaction>
          <metabolic_interaction></metabolic_interaction>
     </LOCATE_protein>
     <LOCATE_protein uid="6000259" uniprot="Q6ICM0" refseq="">
          <externalannot></externalannot>
          <literature></literature>
          <direct_interaction></direct_interaction>
          <metabolic_interaction>
               <entry source_id="hsa:54944">
                    <gene_name></gene_name>
                    <defination></defination>
                    <orthology></orthology>
                    <class></class>
                    <enzyme></enzyme>
               </entry>
          </metabolic_interaction>
     </LOCATE_protein>
     <LOCATE_protein uid="6000260" uniprot="" refseq="NP_003135">
          <externalannot></externalannot>
          <literature></literature>
          <direct_interaction></direct_interaction>
          <metabolic_interaction>
               <entry source_id="ENSG00000124783-MONOMER"></entry>
          </metabolic_interaction>
     </LOCATE_protein>
     <LOCATE_protein uid="6000262" uniprot="" refseq="">
          <externalannot>
               <source db="HPRD" db_id="04022" goid="GO:0005634">Nucleus</source>
               <source db="HPRD" db_id="04022" goid="GO:0005737">Cytoplasm</source>
          </externalannot>
          <literature></literature>
          <direct_interaction>
               <entry source="HPRD" source_id="04022" uniprot="Q99741" refseq="NP_001245.1">
                    <name>CDC6</name>
                    <interactor type="direct" pubmed_id="15232106">
                         <molecule source_id="00298" gene_symbol="CDKN1A" uniprot="P38936" refseq="">Cyclin dependent kinase inhibitor 1A</molecule>
                    </interactor>
                    <interactor type="direct" pubmed_id="15232106">
                         <molecule source_id="00303" gene_symbol="MCM2" uniprot="P49736" refseq="">MCM2 minichromosome maintenance deficient 2, mitotin</molecule>
                    </interactor>
                    <interactor type="direct" pubmed_id="9889196,10339564">
                         <molecule source_id="00310" gene_symbol="CDK2" uniprot="P24941" refseq="">Cyclin dependent kinase 2</molecule>
                    </interactor>
                    <interactor type="direct" pubmed_id="9566895,9889196">
                         <molecule source_id="00453" gene_symbol="CCNA2" uniprot="P20248" refseq="">Cyclin A2</molecule>
                    </interactor>
                    <interactor type="direct" pubmed_id="9566895">
                         <molecule source_id="01456" gene_symbol="PCNA" uniprot="P12004" refseq="">Proliferating cell nuclear antigen</molecule>
                    </interactor>
                    <interactor type="direct" pubmed_id="9889196">
                         <molecule source_id="01511" gene_symbol="PSKH1" uniprot="P11801" refseq="">Protein serine kinase H1</molecule>
                    </interactor>
                    <interactor type="direct" pubmed_id="10629059">
                         <molecule source_id="02276" gene_symbol="PPP2R3B" uniprot="Q9Y5P8" refseq="">Protein phostase 2A regulatory subunit, 48kD</molecule>
                    </interactor>
                    <interactor type="direct" pubmed_id="10995389">
                         <molecule source_id="01878" gene_symbol="RPS27A" uniprot="P62979" refseq="">Ribosomal protein S27a</molecule>
                    </interactor>
                    <interactor type="direct" pubmed_id="10899308">
                         <molecule source_id="01818" gene_symbol="MYC" uniprot="P01106" refseq="">c-Myc</molecule>
                    </interactor>
                    <interactor type="direct" pubmed_id="15232106">
                         <molecule source_id="02542" gene_symbol="CDKN2A" uniprot="Q8N726" refseq="">CDKN2A</molecule>
                    </interactor>
                    <interactor type="direct" pubmed_id="12614612,15232106">
                         <molecule source_id="03112" gene_symbol="ORC2L" uniprot="Q13416" refseq="">Origin recognition complex subunit 2</molecule>
                    </interactor>
                    <interactor type="direct" pubmed_id="9566895,12912926,15232106">
                         <molecule source_id="03544" gene_symbol="ORC1L" uniprot="Q13415" refseq="">ORC1</molecule>
                    </interactor>
                    <interactor type="direct" pubmed_id="15232106">
                         <molecule source_id="05398" gene_symbol="ORC3L" uniprot="Q9UBD5" refseq="">ORC3</molecule>
                    </interactor>
                    <interactor type="direct" pubmed_id="15232106">
                         <molecule source_id="06237" gene_symbol="ORC6L" uniprot="Q9Y5N6" refseq="">ORC6</molecule>
                    </interactor>
                    <interactor type="direct" pubmed_id="15232106,14672932">
                         <molecule source_id="06900" gene_symbol="CDT1" uniprot="Q9H211" refseq="">Chromatin licensing and DNA replication factor 1</molecule>
                    </interactor>
                    <interactor type="direct" pubmed_id="15232106">
                         <molecule source_id="09086" gene_symbol="ORC5L" uniprot="O43913" refseq="">Origin recognition complex, subunit 5-like</molecule>
                    </interactor>
                    <interactor type="direct" pubmed_id="12538639">
                         <molecule source_id="10641" gene_symbol="AKAP8L" uniprot="Q9ULX6" refseq="">A kinase PRKA anchor protein 8 like</molecule>
                    </interactor>
                    <interactor type="direct" pubmed_id="15232106">
                         <molecule source_id="11297" gene_symbol="MCM10" uniprot="Q7L590" refseq="">Minichromosome maintenance protein 10</molecule>
                    </interactor>
                    <interactor type="direct" pubmed_id="10629059">
                         <molecule source_id="09225" gene_symbol="PPP2R3A" uniprot="Q06190" refseq="">Protein phosphatase 2, regulatory subunit B`, alpha</molecule>
                    </interactor>
                    <interactor type="direct" pubmed_id="10464337">
                         <molecule source_id="04072" gene_symbol="MCM3" uniprot="P25205" refseq="">MCM3</molecule>
                    </interactor>
                    <interactor type="direct" pubmed_id="10464337,12614612">
                         <molecule source_id="01154" gene_symbol="MCM7" uniprot="P33993" refseq="">MCM7</molecule>
                    </interactor>
               </entry>
          </direct_interaction>
          <metabolic_interaction></metabolic_interaction>
     </LOCATE_protein>
     <LOCATE_protein uid="6000264" uniprot="" refseq="">
          <externalannot>
               <source db="HPRD" db_id="00444" goid="GO:0005634">Nucleus</source>
          </externalannot>
          <literature></literature>
          <direct_interaction>
               <entry source="HPRD" source_id="00444" uniprot="Q03060" refseq="NP_853549.1">
                    <name>cAMP response element modulator</name>
                    <interactor type="direct" pubmed_id="8404858">
                         <molecule source_id="00279" gene_symbol="CSNK2A2" uniprot="P19784" refseq="">Casein kinase II, alpha 2</molecule>
                    </interactor>
                    <interactor type="direct" pubmed_id="8404858">
                         <molecule source_id="00277" gene_symbol="CSNK2A1" uniprot="P68400" refseq="">Casein kinase II, alpha 1</molecule>
                    </interactor>
                    <interactor type="direct" pubmed_id="8404858">
                         <molecule source_id="00302" gene_symbol="CDC2" uniprot="P06493" refseq="">CDC2</molecule>
                    </interactor>
                    <interactor type="direct" pubmed_id="10373550">
                         <molecule source_id="00306" gene_symbol="CDC34" uniprot="P49427" refseq="">Cell division cycle 34</molecule>
                    </interactor>
                    <interactor type="direct" pubmed_id="7809053">
                         <molecule source_id="00442" gene_symbol="CREB1" uniprot="P16220" refseq="">Active transcription factor CREB</molecule>
                    </interactor>
                    <interactor type="direct" pubmed_id="9006899">
                         <molecule source_id="02534" gene_symbol="CREBBP" uniprot="Q92793" refseq="">CREBBP</molecule>
                    </interactor>
                    <interactor type="direct" pubmed_id="8994192">
                         <molecule source_id="00444" gene_symbol="CREM" uniprot="Q03060" refseq="">cAMP response element modulator</molecule>
                    </interactor>
                    <interactor type="direct" pubmed_id="7730336">
                         <molecule source_id="01305" gene_symbol="SPI1" uniprot="P17947" refseq="">SPI1</molecule>
                    </interactor>
                    <interactor type="direct" pubmed_id="8404858">
                         <molecule source_id="01498" gene_symbol="PRKCA" uniprot="P17252" refseq="">Protein kinase C alpha</molecule>
                    </interactor>
                    <interactor type="direct" pubmed_id="10409662">
                         <molecule source_id="02511" gene_symbol="TBP" uniprot="P20226" refseq="">TATA box binding protein</molecule>
                    </interactor>
                    <interactor type="direct" pubmed_id="8404858">
                         <molecule source_id="02739" gene_symbol="CSNK1A1" uniprot="P48729" refseq="">Casein kinase 1, alpha 1</molecule>
                    </interactor>
                    <interactor type="direct" pubmed_id="8404858">
                         <molecule source_id="03382" gene_symbol="PRKACA" uniprot="P17612" refseq="">Protein kinase, cAMP dependent, catalytic, alpha</molecule>
                    </interactor>
                    <interactor type="direct" pubmed_id="8404858">
                         <molecule source_id="03672" gene_symbol="CAMK2G" uniprot="Q13555" refseq="">CaM kinase II gamma subunit</molecule>
                    </interactor>
                    <interactor type="direct" pubmed_id="11094064,12198160">
                         <molecule source_id="05232" gene_symbol="KCNIP3" uniprot="Q9Y2W7" refseq="">Calsenilin, presenilin binding protein, EF-hand transcription factor</molecule>
                    </interactor>
                    <interactor type="direct" pubmed_id="8404858">
                         <molecule source_id="05418" gene_symbol="GSK3B" uniprot="P49841" refseq="">Glycogen synthase kinase 3 beta</molecule>
                    </interactor>
                    <interactor type="direct" pubmed_id="10086359">
                         <molecule source_id="05497" gene_symbol="FHL5" uniprot="Q5TD97" refseq="">ACT</molecule>
                    </interactor>
                    <interactor type="direct" pubmed_id="8404858">
                         <molecule source_id="06002" gene_symbol="GSK3A" uniprot="P49840" refseq="">Glycogen synthase kinase 3 alpha</molecule>
                    </interactor>
                    <interactor type="direct" pubmed_id="8404858">
                         <molecule source_id="09653" gene_symbol="CAMK2D" uniprot="Q13557" refseq="">CaMK II delta subunit</molecule>
                    </interactor>
                    <interactor type="direct" pubmed_id="10409662">
                         <molecule source_id="11797" gene_symbol="TAF4" uniprot="O00268" refseq="">TBP associated factor 4</molecule>
                    </interactor>
                    <interactor type="direct" pubmed_id="12805554">
                         <molecule source_id="16751" gene_symbol="CREB3L1" uniprot="-" refseq="">cAMP responsive element binding protein 3 like 1</molecule>
                    </interactor>
                    <interactor type="direct" pubmed_id="12805554">
                         <molecule source_id="00440" gene_symbol="ATF1" uniprot="P18846" refseq="">Activating transcription factor 1</molecule>
                    </interactor>
                    <interactor type="complex" pubmed_id="11842224">
                         <molecule source_id="00302" gene_symbol="CDC2" uniprot="P06493" refseq="">CDC2</molecule>
                         <molecule source_id="00310" gene_symbol="CDK2" uniprot="P24941" refseq="">Cyclin dependent kinase 2</molecule>
                         <molecule source_id="00446" gene_symbol="CDK3" uniprot="Q00526" refseq="">Cyclin dependent kinase 3</molecule>
                         <molecule source_id="03565" gene_symbol="ARHGDIA" uniprot="P52565" refseq="">Rho GDP dissociation inhibitor alpha</molecule>
                         <molecule source_id="08515" gene_symbol="CARHSP1" uniprot="Q9Y2V2" refseq="">Calcium regulated heat stable protein 1</molecule>
                         <molecule source_id="08911" gene_symbol="PPP1CC" uniprot="P36873" refseq="">Protein phosphatase 1, catalytic subunit, gamma isoform</molecule>
                         <molecule source_id="10258" gene_symbol="STYX" uniprot="Q8WUJ0" refseq="">Serine/threonine/tyrosine interacting protein</molecule>
                    </interactor>
               </entry>
          </direct_interaction>
          <metabolic_interaction></metabolic_interaction>
     </LOCATE_protein>
     <LOCATE_protein uid="6000266" uniprot="" refseq="NP_003263">
          <externalannot>
               <source db="HPRD" db_id="06878" goid="GO:0005886">Plasma Membrane</source>
          </externalannot>
          <literature></literature>
          <direct_interaction></direct_interaction>
          <metabolic_interaction>
               <entry source_id="ENSG00000077585-MONOMER"></entry>
          </metabolic_interaction>
     </LOCATE_protein>
     <LOCATE_protein uid="6000267" uniprot="Q4VCS5-1" refseq="NP_573572">
          <externalannot>
               <source db="UniProt/SPTrEMBL" db_id="AMOT_HUMAN" goid="GO:0005923">Tight junction</source>
          </externalannot>
          <literature></literature>
          <direct_interaction></direct_interaction>
          <metabolic_interaction>
               <entry source_id="ENSG00000126016-MONOMER"></entry>
          </metabolic_interaction>
     </LOCATE_protein>
     <LOCATE_protein uid="6000271" uniprot="" refseq="">
          <externalannot></externalannot>
          <literature></literature>
          <direct_interaction>
               <entry source="HPRD" source_id="17482" uniprot="-" refseq="NP_001035250.1">
                    <name>Chromosome 16 open reading frame 13</name>
               </entry>
          </direct_interaction>
          <metabolic_interaction></metabolic_interaction>
     </LOCATE_protein>
     <LOCATE_protein uid="6000274" uniprot="Q9NZ56" refseq="">
          <externalannot></externalannot>
          <literature></literature>
          <direct_interaction>
               <entry source="HPRD" source_id="10449" uniprot="Q9NZ56" refseq="NP_064450.2">
                    <name>Formin 2</name>
               </entry>
          </direct_interaction>
          <metabolic_interaction>
               <entry source_id="hsa:56776">
                    <gene_name>FMN2</gene_name>
                    <defination>formin 2</defination>
                    <orthology>KO :K02184</orthology>
                    <class></class>
                    <enzyme></enzyme>
               </entry>
          </metabolic_interaction>
     </LOCATE_protein>
     <LOCATE_protein uid="6000278" uniprot="Q8IZK0" refseq="NP_077273">
          <externalannot></externalannot>
          <literature></literature>
          <direct_interaction></direct_interaction>
          <metabolic_interaction>
               <entry source_id="ENSG00000040633-MONOMER"></entry>
          </metabolic_interaction>
     </LOCATE_protein>
     <LOCATE_protein uid="6000281" uniprot="P50748" refseq="">
          <externalannot>
               <source db="HPRD" db_id="09561" goid="GO:0005737">Cytoplasm</source>
               <source db="HPRD" db_id="09561" goid="GO:0005634">Nucleus</source>
               <source db="UniProt/SPTrEMBL" db_id="P50748" goid="GO:0005737">cytoplasm</source>
               <source db="UniProt/SPTrEMBL" db_id="P50748" goid="GO:0005634">nucleus</source>
          </externalannot>
          <literature></literature>
          <direct_interaction>
               <entry source="HPRD" source_id="09561" uniprot="P50748" refseq="NP_055523.1">
                    <name>Kinetochore associated protein 1</name>
                    <interactor type="direct" pubmed_id="12686595">
                         <molecule source_id="07640" gene_symbol="ZWILCH" uniprot="-" refseq="">Zwilch, kinetochore associated, homolog</molecule>
                    </interactor>
                    <interactor type="complex" pubmed_id="15824131">
                         <molecule source_id="04902" gene_symbol="ZW10" uniprot="O43264" refseq="">ZW10</molecule>
                         <molecule source_id="07640" gene_symbol="ZWILCH" uniprot="-" refseq="">Zwilch, kinetochore associated, homolog</molecule>
                         <molecule source_id="15250" gene_symbol="RINT1" uniprot="Q6NUQ1" refseq="">Rad50 interacting protein 1</molecule>
                    </interactor>
               </entry>
          </direct_interaction>
          <metabolic_interaction>
               <entry source_id="hsa:9735">
                    <gene_name>KNTC1</gene_name>
                    <defination>kinetochore associated 1</defination>
                    <orthology></orthology>
                    <class></class>
                    <enzyme></enzyme>
               </entry>
          </metabolic_interaction>
     </LOCATE_protein>
     <LOCATE_protein uid="6000283" uniprot="" refseq="NP_653286">
          <externalannot></externalannot>
          <literature></literature>
          <direct_interaction></direct_interaction>
          <metabolic_interaction>
               <entry source_id="ENSG00000160396-MONOMER"></entry>
          </metabolic_interaction>
     </LOCATE_protein>
     <LOCATE_protein uid="6000285" uniprot="" refseq="NP_001252">
          <externalannot>
               <source db="HPRD" db_id="16016" goid="GO:0005737">Cytoplasm</source>
               <source db="HPRD" db_id="16016" goid="GO:0005730">Nucleolus</source>
               <source db="HPRD" db_id="16016" goid="GO:0005634">Nucleus</source>
          </externalannot>
          <literature>
               <source pmid="16381850" organism="Human">
                    <subcellular_loction goid="GO:0005634;GO:0005730">NucleusNucleolus</subcellular_loction>
               </source>
          </literature>
          <direct_interaction>
               <entry source="DIP" source_id="29016" uniprot="P50750" refseq="NP_001252">
                    <name>CDK9</name>
                    <interactor>
                         <molecule source_id="29014" uniprot="O00267" refseq=""></molecule>
                    </interactor>
               </entry>
          </direct_interaction>
          <metabolic_interaction>
               <entry source_id="ENSG00000136807-MONOMER">
                    <common_name>CELL DIVISION PROTEIN KINASE 9</common_name>
                    <enzyme_reaction>ENZRXN66-4538</enzyme_reaction>
                    <reaction accession="2.7.11.22-RXN" type="EC-2.7.11,Protein-Modification-Reactions">ATP + |General-Protein-Substrates| &lt;=&gt; ADP + |General-Phos-Protein-Substrates|</reaction>
                    <pathway></pathway>
                    <mol_info>
                         <substrate>
                              <compound formula="C10H16N5O13P3" type="Purine-Triphosphates" accession="ATP">ATP</compound>
                              <compound formula="" type="" accession="PYRIDOXINE-5P">General-Protein-Substrates</compound>
                         </substrate>
                         <product>
                              <compound formula="C16H25N5O15P2" type="ADP-SUGARS" accession="ADP-D-GLUCOSE">ADP</compound>
                              <compound formula="" type="" accession="PYRIDOXINE-5P">General-Phos-Protein-Substrates</compound>
                         </product>
                    </mol_info>
               </entry>
          </metabolic_interaction>
     </LOCATE_protein>
     <LOCATE_protein uid="6000287" uniprot="" refseq="">
          <externalannot></externalannot>
          <literature></literature>
          <direct_interaction></direct_interaction>
          <metabolic_interaction></metabolic_interaction>
     </LOCATE_protein>
     <LOCATE_protein uid="6000288" uniprot="" refseq="">
          <externalannot></externalannot>
          <literature></literature>
          <direct_interaction></direct_interaction>
          <metabolic_interaction></metabolic_interaction>
     </LOCATE_protein>
     <LOCATE_protein uid="6000289" uniprot="" refseq="NP_067082">
          <externalannot>
               <source db="HPRD" db_id="11636" goid="GO:0005886">Plasma Membrane</source>
          </externalannot>
          <literature></literature>
          <direct_interaction></direct_interaction>
          <metabolic_interaction>
               <entry source_id="ENSG00000129925-MONOMER"></entry>
          </metabolic_interaction>
     </LOCATE_protein>
     <LOCATE_protein uid="6000290" uniprot="" refseq="">
          <externalannot></externalannot>
          <literature></literature>
          <direct_interaction></direct_interaction>
          <metabolic_interaction></metabolic_interaction>
     </LOCATE_protein>
     <LOCATE_protein uid="6000293" uniprot="" refseq="">
          <externalannot></externalannot>
          <literature></literature>
          <direct_interaction></direct_interaction>
          <metabolic_interaction></metabolic_interaction>
     </LOCATE_protein>
     <LOCATE_protein uid="6000294" uniprot="Q49AM0" refseq="NP_060909">
          <externalannot></externalannot>
          <literature></literature>
          <direct_interaction></direct_interaction>
          <metabolic_interaction>
               <entry source_id="ENSG00000154059-MONOMER"></entry>
          </metabolic_interaction>
     </LOCATE_protein>
     <LOCATE_protein uid="6000295" uniprot="" refseq="">
          <externalannot></externalannot>
          <literature></literature>
          <direct_interaction></direct_interaction>
          <metabolic_interaction>
               <entry source_id="hsa:144448">
                    <gene_name>TSPAN19</gene_name>
                    <defination>tetraspanin 19</defination>
                    <orthology></orthology>
                    <class></class>
                    <enzyme></enzyme>
               </entry>
          </metabolic_interaction>
     </LOCATE_protein>
     <LOCATE_protein uid="6000297" uniprot="" refseq="NP_057710">
          <externalannot></externalannot>
          <literature></literature>
          <direct_interaction></direct_interaction>
          <metabolic_interaction>
               <entry source_id="ENSG00000176624-MONOMER"></entry>
          </metabolic_interaction>
     </LOCATE_protein>
     <LOCATE_protein uid="6000300" uniprot="" refseq="NP_003116">
          <externalannot></externalannot>
          <literature></literature>
          <direct_interaction></direct_interaction>
          <metabolic_interaction>
               <entry source_id="ENSG00000169469-MONOMER"></entry>
          </metabolic_interaction>
     </LOCATE_protein>
     <LOCATE_protein uid="6000301" uniprot="Q8IZN0" refseq="NP_001019634">
          <externalannot></externalannot>
          <literature></literature>
          <direct_interaction></direct_interaction>
          <metabolic_interaction>
               <entry source_id="ENSG00000168781-MONOMER"></entry>
          </metabolic_interaction>
     </LOCATE_protein>
     <LOCATE_protein uid="6000302" uniprot="Q16439" refseq="NP_001374">
          <externalannot>
               <source db="HPRD" db_id="04634" goid="GO:0005634">Nucleus</source>
               <source db="HPRD" db_id="04634" goid="GO:0005737">Cytoplasm</source>
          </externalannot>
          <literature></literature>
          <direct_interaction></direct_interaction>
          <metabolic_interaction>
               <entry source_id="ENSG00000108963-MONOMER"></entry>
          </metabolic_interaction>
     </LOCATE_protein>
     <LOCATE_protein uid="6000303" uniprot="" refseq="NP_001238">
          <externalannot>
               <source db="LIFEdb" db_id="hamy2_15j19" goid="GO:0005794">Golgi apparatus</source>
          </externalannot>
          <literature>
               <source pmid="12167635" organism="Rat">
                    <subcellular_loction goid="GO:0005783">Endoplasmic Reticulum</subcellular_loction>
               </source>
          </literature>
          <direct_interaction></direct_interaction>
          <metabolic_interaction>
               <entry source_id="ENSG00000100992-MONOMER">
                    <common_name>ectonucleoside triphosphate diphosphohydrolase 6</common_name>
                    <enzyme_reaction>ENZRXN66-2445</enzyme_reaction>
                    <reaction accession="NUCLEOSIDE-DIPHOSPHATASE-RXN" type="EC-3.6.1,Small-Molecule-Reactions">|Nucleoside-Diphosphates| + WATER &lt;=&gt; |Pi| + |Nucleotides|</reaction>
                    <pathway></pathway>
                    <mol_info>
                         <substrate>
                              <compound formula="" type="" accession="PYRIDOXINE-5P">Nucleoside-Diphosphates</compound>
                              <compound formula="H2O1" type="Unclassified-Compounds" accession="WATER">WATER</compound>
                         </substrate>
                         <product>
                              <compound formula="" type="" accession="PYRIDOXINE-5P">Pi</compound>
                              <compound formula="" type="Nucleotides" accession="PYRIDOXINE-5P">Nucleotides</compound>
                         </product>
                    </mol_info>
               </entry>
          </metabolic_interaction>
     </LOCATE_protein>
     <LOCATE_protein uid="6000304" uniprot="" refseq="NP_000318">
          <externalannot></externalannot>
          <literature></literature>
          <direct_interaction></direct_interaction>
          <metabolic_interaction>
               <entry source_id="ENSG00000149489-MONOMER"></entry>
          </metabolic_interaction>
     </LOCATE_protein>
     <LOCATE_protein uid="6000305" uniprot="" refseq="">
          <externalannot></externalannot>
          <literature></literature>
          <direct_interaction></direct_interaction>
          <metabolic_interaction></metabolic_interaction>
     </LOCATE_protein>
     <LOCATE_protein uid="6000306" uniprot="" refseq="NP_057032">
          <externalannot></externalannot>
          <literature></literature>
          <direct_interaction></direct_interaction>
          <metabolic_interaction>
               <entry source_id="ENSG00000124786-MONOMER"></entry>
          </metabolic_interaction>
     </LOCATE_protein>
     <LOCATE_protein uid="6000307" uniprot="" refseq="NP_003598">
          <externalannot></externalannot>
          <literature></literature>
          <direct_interaction></direct_interaction>
          <metabolic_interaction>
               <entry source_id="ENSG00000163054-MONOMER"></entry>
          </metabolic_interaction>
     </LOCATE_protein>
     <LOCATE_protein uid="6000308" uniprot="Q9NYE8" refseq="">
          <externalannot></externalannot>
          <literature></literature>
          <direct_interaction></direct_interaction>
          <metabolic_interaction></metabolic_interaction>
     </LOCATE_protein>
     <LOCATE_protein uid="6000309" uniprot="" refseq="NP_000032">
          <externalannot></externalannot>
          <literature>
               <source pmid="12709418" organism="Mouse">
                    <subcellular_loction goid="GO:0005576">Extracellular</subcellular_loction>
               </source>
          </literature>
          <direct_interaction>
               <entry source="DIP" source_id="1120" uniprot="P02649" refseq="NP_000032">
                    <name>APOE</name>
                    <interactor>
                         <molecule source_id="574" uniprot="P05067" refseq=""></molecule>
                    </interactor>
               </entry>
          </direct_interaction>
          <metabolic_interaction>
               <entry source_id="ENSG00000130203-MONOMER"></entry>
          </metabolic_interaction>
     </LOCATE_protein>
     <LOCATE_protein uid="6000311" uniprot="" refseq="NP_054879">
          <externalannot></externalannot>
          <literature></literature>
          <direct_interaction></direct_interaction>
          <metabolic_interaction>
               <entry source_id="23609-MONOMER"></entry>
          </metabolic_interaction>
     </LOCATE_protein>
     <LOCATE_protein uid="6000312" uniprot="" refseq="NP_001871">
          <externalannot></externalannot>
          <literature></literature>
          <direct_interaction></direct_interaction>
          <metabolic_interaction>
               <entry source_id="ENSG00000115966-MONOMER"></entry>
          </metabolic_interaction>
     </LOCATE_protein>
     <LOCATE_protein uid="6000313" uniprot="" refseq="">
          <externalannot></externalannot>
          <literature></literature>
          <direct_interaction></direct_interaction>
          <metabolic_interaction></metabolic_interaction>
     </LOCATE_protein>
     <LOCATE_protein uid="6000316" uniprot="P22307" refseq="">
          <externalannot>
               <source db="HPRD" db_id="01700" goid="GO:0005783">Endoplasmic Reticulum</source>
               <source db="HPRD" db_id="01700" goid="GO:0005737">Cytoplasm</source>
               <source db="HPRD" db_id="01700" goid="GO:0005777">peroxisomes</source>
               <source db="HPRD" db_id="01700" goid="GO:0005739">mitochondrion</source>
               <source db="HPRD" db_id="01700" goid="GO:0005886">Plasma Membrane</source>
               <source db="HPRD" db_id="01700" goid="GO:0005764">Lysosomes</source>
               <source db="UniProt/SPTrEMBL" db_id="P22307" goid="GO:0005737">cytoplasm</source>
               <source db="UniProt/SPTrEMBL" db_id="P22307" goid="GO:0005739">mitochondrion</source>
               <source db="UniProt/SPTrEMBL" db_id="P22307" goid="GO:0005777">peroxisomes</source>
          </externalannot>
          <literature></literature>
          <direct_interaction>
               <entry source="HPRD" source_id="01700" uniprot="P22307" refseq="NP_002970.2">
                    <name>Sterol carrier protein 2</name>
                    <interactor type="direct" pubmed_id="10856712">
                         <molecule source_id="02030" gene_symbol="ACOX1" uniprot="Q15067" refseq="">Acyl-CoA oxidase 1, peroximal</molecule>
                    </interactor>
                    <interactor type="direct" pubmed_id="15182174">
                         <molecule source_id="03028" gene_symbol="CAV1" uniprot="Q03135" refseq="">Caveolin 1</molecule>
                    </interactor>
                    <interactor type="direct" pubmed_id="10856712">
                         <molecule source_id="06125" gene_symbol="EHHADH" uniprot="Q08426" refseq="">Peroxisomal bifunctional enzyme</molecule>
                    </interactor>
                    <interactor type="direct" pubmed_id="10856712">
                         <molecule source_id="10380" gene_symbol="ACAA2" uniprot="P42765" refseq="">Mitochondrial 3-oxoacyl-CoA thiolase</molecule>
                    </interactor>
               </entry>
          </direct_interaction>
          <metabolic_interaction></metabolic_interaction>
     </LOCATE_protein>
     <LOCATE_protein uid="6000321" uniprot="" refseq="">
          <externalannot></externalannot>
          <literature>
               <source pmid="14718574" organism="Human">
                    <subcellular_loction goid="GO:0005576">Extracellular</subcellular_loction>
               </source>
          </literature>
          <direct_interaction></direct_interaction>
          <metabolic_interaction></metabolic_interaction>
     </LOCATE_protein>
     <LOCATE_protein uid="6000322" uniprot="" refseq="">
          <externalannot></externalannot>
          <literature></literature>
          <direct_interaction></direct_interaction>
          <metabolic_interaction></metabolic_interaction>
     </LOCATE_protein>
     <LOCATE_protein uid="6000324" uniprot="Q16292" refseq="NP_001983">
          <externalannot>
               <source db="HPRD" db_id="01763" goid="GO:0005768">Endosomes</source>
               <source db="HPRD" db_id="01763" goid="GO:0005886">Plasma Membrane</source>
          </externalannot>
          <literature>
               <source pmid="7961693" organism="Human">
                    <subcellular_loction goid="GO:0005794;GO:0005886">Plasma MembraneGolgi Apparatus</subcellular_loction>
               </source>
          </literature>
          <direct_interaction>
               <entry source="DIP" source_id="29703" uniprot="P25116" refseq="NP_001983">
                    <name>PAR-1</name>
                    <interactor>
                         <molecule source_id="6115" uniprot="P00734" refseq="NP_000497"></molecule>
                    </interactor>
               </entry>
          </direct_interaction>
          <metabolic_interaction>
               <entry source_id="ENSG00000181104-MONOMER"></entry>
          </metabolic_interaction>
     </LOCATE_protein>
     <LOCATE_protein uid="6000325" uniprot="" refseq="">
          <externalannot></externalannot>
          <literature></literature>
          <direct_interaction></direct_interaction>
          <metabolic_interaction></metabolic_interaction>
     </LOCATE_protein>
     <LOCATE_protein uid="6000326" uniprot="" refseq="">
          <externalannot></externalannot>
          <literature></literature>
          <direct_interaction></direct_interaction>
          <metabolic_interaction></metabolic_interaction>
     </LOCATE_protein>
     <LOCATE_protein uid="6000329" uniprot="" refseq="NP_110403">
          <externalannot></externalannot>
          <literature></literature>
          <direct_interaction></direct_interaction>
          <metabolic_interaction>
               <entry source_id="ENSG00000124256-MONOMER"></entry>
          </metabolic_interaction>
     </LOCATE_protein>
     <LOCATE_protein uid="6000330" uniprot="" refseq="">
          <externalannot></externalannot>
          <literature></literature>
          <direct_interaction></direct_interaction>
          <metabolic_interaction></metabolic_interaction>
     </LOCATE_protein>
     <LOCATE_protein uid="6000331" uniprot="" refseq="NP_037396">
          <externalannot></externalannot>
          <literature></literature>
          <direct_interaction></direct_interaction>
          <metabolic_interaction>
               <entry source_id="ENSG00000109832-MONOMER"></entry>
          </metabolic_interaction>
     </LOCATE_protein>
     <LOCATE_protein uid="6000339" uniprot="" refseq="NP_072049">
          <externalannot></externalannot>
          <literature>
               <source pmid="15066635" organism="Mouse">
                    <subcellular_loction goid="GO:0005886;GO:0005768">Plasma MembraneEndosomes</subcellular_loction>
               </source>
          </literature>
          <direct_interaction></direct_interaction>
          <metabolic_interaction></metabolic_interaction>
     </LOCATE_protein>
     <LOCATE_protein uid="6000340" uniprot="" refseq="">
          <externalannot></externalannot>
          <literature></literature>
          <direct_interaction></direct_interaction>
          <metabolic_interaction></metabolic_interaction>
     </LOCATE_protein>
     <LOCATE_protein uid="6000341" uniprot="" refseq="NP_005194">
          <externalannot></externalannot>
          <literature></literature>
          <direct_interaction></direct_interaction>
          <metabolic_interaction>
               <entry source_id="ENSG00000099288-MONOMER"></entry>
          </metabolic_interaction>
     </LOCATE_protein>
     <LOCATE_protein uid="6000344" uniprot="" refseq="NP_054781">
          <externalannot></externalannot>
          <literature>
               <source pmid="16381850" organism="Human">
                    <subcellular_loction goid="GO:0005634;GO:0005730">NucleusNucleolus</subcellular_loction>
               </source>
          </literature>
          <direct_interaction></direct_interaction>
          <metabolic_interaction>
               <entry source_id="ENSG00000141101-MONOMER"></entry>
          </metabolic_interaction>
     </LOCATE_protein>
     <LOCATE_protein uid="6000345" uniprot="" refseq="NP_112220">
          <externalannot></externalannot>
          <literature></literature>
          <direct_interaction></direct_interaction>
          <metabolic_interaction>
               <entry source_id="ENSG00000137571-MONOMER"></entry>
          </metabolic_interaction>
     </LOCATE_protein>
     <LOCATE_protein uid="6000348" uniprot="" refseq="">
          <externalannot></externalannot>
          <literature></literature>
          <direct_interaction></direct_interaction>
          <metabolic_interaction></metabolic_interaction>
     </LOCATE_protein>
     <LOCATE_protein uid="6000349" uniprot="" refseq="">
          <externalannot></externalannot>
          <literature></literature>
          <direct_interaction></direct_interaction>
          <metabolic_interaction></metabolic_interaction>
     </LOCATE_protein>
     <LOCATE_protein uid="6000350" uniprot="" refseq="">
          <externalannot></externalannot>
          <literature></literature>
          <direct_interaction></direct_interaction>
          <metabolic_interaction></metabolic_interaction>
     </LOCATE_protein>
     <LOCATE_protein uid="6000351" uniprot="" refseq="">
          <externalannot></externalannot>
          <literature></literature>
          <direct_interaction>
               <entry source="HPRD" source_id="18793" uniprot="-" refseq="NP_001030014.1">
                    <name>Patched domain containing 3</name>
               </entry>
          </direct_interaction>
          <metabolic_interaction></metabolic_interaction>
     </LOCATE_protein>
     <LOCATE_protein uid="6000352" uniprot="" refseq="">
          <externalannot></externalannot>
          <literature></literature>
          <direct_interaction></direct_interaction>
          <metabolic_interaction></metabolic_interaction>
     </LOCATE_protein>
     <LOCATE_protein uid="6000354" uniprot="" refseq="NP_001036148">
          <externalannot></externalannot>
          <literature></literature>
          <direct_interaction></direct_interaction>
          <metabolic_interaction></metabolic_interaction>
     </LOCATE_protein>
     <LOCATE_protein uid="6000359" uniprot="" refseq="">
          <externalannot></externalannot>
          <literature></literature>
          <direct_interaction></direct_interaction>
          <metabolic_interaction></metabolic_interaction>
     </LOCATE_protein>
     <LOCATE_protein uid="6000362" uniprot="" refseq="">
          <externalannot>
               <source db="HPRD" db_id="07488" goid="GO:0005886">Plasma Membrane</source>
          </externalannot>
          <literature></literature>
          <direct_interaction>
               <entry source="HPRD" source_id="07488" uniprot="Q9UJ14" refseq="NP_821158.2">
                    <name>Gamma glutamyltransferase like 3</name>
                    <interactor type="direct" pubmed_id="12270127">
                         <molecule source_id="13096" gene_symbol="FAM57A" uniprot="Q8TBR7" refseq="">CT120</molecule>
                    </interactor>
               </entry>
          </direct_interaction>
          <metabolic_interaction></metabolic_interaction>
     </LOCATE_protein>
     <LOCATE_protein uid="6000363" uniprot="" refseq="">
          <externalannot></externalannot>
          <literature></literature>
          <direct_interaction></direct_interaction>
          <metabolic_interaction></metabolic_interaction>
     </LOCATE_protein>
     <LOCATE_protein uid="6000364" uniprot="Q49AK8" refseq="NP_644807">
          <externalannot></externalannot>
          <literature></literature>
          <direct_interaction></direct_interaction>
          <metabolic_interaction>
               <entry source_id="ENSG00000168481-MONOMER"></entry>
          </metabolic_interaction>
     </LOCATE_protein>
     <LOCATE_protein uid="6000370" uniprot="" refseq="">
          <externalannot>
               <source db="HPRD" db_id="00197" goid="GO:0005886">Plasma Membrane</source>
          </externalannot>
          <literature>
               <source pmid="7954395" organism="Human">
                    <subcellular_loction goid="GO:0005886">Plasma Membrane</subcellular_loction>
               </source>
          </literature>
          <direct_interaction>
               <entry source="HPRD" source_id="00197" uniprot="P50895" refseq="NP_005572.2">
                    <name>B cell adhesion molecule</name>
                    <interactor type="direct" pubmed_id="12244066,11133776">
                         <molecule source_id="03020" gene_symbol="LAMA5" uniprot="O15230" refseq="">Laminin, alpha 5</molecule>
                    </interactor>
                    <interactor type="direct" pubmed_id="15238148">
                         <molecule source_id="00558" gene_symbol="EPB41" uniprot="P11171" refseq="">Erythrocyte membrane protein band 4.1</molecule>
                    </interactor>
               </entry>
          </direct_interaction>
          <metabolic_interaction></metabolic_interaction>
     </LOCATE_protein>
     <LOCATE_protein uid="6000373" uniprot="" refseq="NP_000214">
          <externalannot></externalannot>
          <literature></literature>
          <direct_interaction></direct_interaction>
          <metabolic_interaction>
               <entry source_id="ENSG00000108246-MONOMER"></entry>
          </metabolic_interaction>
     </LOCATE_protein>
     <LOCATE_protein uid="6000375" uniprot="" refseq="">
          <externalannot></externalannot>
          <literature></literature>
          <direct_interaction>
               <entry source="HPRD" source_id="11667" uniprot="-" refseq="CAE47746.2">
                    <name>Ubiquitin specific protease 45</name>
                    <interactor type="direct" pubmed_id="15761153">
                         <molecule source_id="06902" gene_symbol="SMURF1" uniprot="Q9HCE7" refseq="">SMAD specific E3 ubiquitin protein ligase 1</molecule>
                    </interactor>
                    <interactor type="direct" pubmed_id="15761153">
                         <molecule source_id="01822" gene_symbol="TGFBR1" uniprot="P36897" refseq="">TGF beta receptor, type I</molecule>
                    </interactor>
                    <interactor type="direct" pubmed_id="15761153">
                         <molecule source_id="04457" gene_symbol="BMPR1B" uniprot="O00238" refseq="">Bone morphogenetic protein receptor, type IB</molecule>
                    </interactor>
                    <interactor type="direct" pubmed_id="15761153">
                         <molecule source_id="03356" gene_symbol="SMAD1" uniprot="Q15797" refseq="">Sma and Mad related protein 1</molecule>
                    </interactor>
               </entry>
          </direct_interaction>
          <metabolic_interaction></metabolic_interaction>
     </LOCATE_protein>
     <LOCATE_protein uid="6000376" uniprot="" refseq="NP_037399">
          <externalannot></externalannot>
          <literature></literature>
          <direct_interaction></direct_interaction>
          <metabolic_interaction>
               <entry source_id="ENSG00000135423-MONOMER">
                    <common_name>glutaminase, liver isoform, mitochondrial precursor</common_name>
                    <enzyme_reaction>ENZRXN66-1820</enzyme_reaction>
                    <reaction accession="GLUTAMIN-RXN" type="EC-3.5.1,Small-Molecule-Reactions">GLN + WATER &lt;=&gt; GLT + AMMONIA</reaction>
                    <pathway>CITRULBIO-PWY,GLUTFUMARATE-PWY</pathway>
                    <mol_info>
                         <substrate>
                              <compound formula="C5H10N2O3" type="L-Amino-Acids" accession="GLN">GLN</compound>
                              <compound formula="H2O1" type="Unclassified-Compounds" accession="WATER">WATER</compound>
                         </substrate>
                         <product>
                              <compound formula="C5H9N1O4" type="L-Amino-Acids" accession="GLT">GLT</compound>
                              <compound formula="H3N1" type="Unclassified-Compounds" accession="AMMONIA">AMMONIA</compound>
                         </product>
                    </mol_info>
               </entry>
          </metabolic_interaction>
     </LOCATE_protein>
     <LOCATE_protein uid="6000377" uniprot="" refseq="NP_005490">
          <externalannot></externalannot>
          <literature>
               <source pmid="8430776" organism="Human">
                    <subcellular_loction goid="GO:0005737;GO:0005634">NucleusCytoplasm</subcellular_loction>
               </source>
          </literature>
          <direct_interaction></direct_interaction>
          <metabolic_interaction>
               <entry source_id="ENSG00000126261-MONOMER"></entry>
          </metabolic_interaction>
     </LOCATE_protein>
     <LOCATE_protein uid="6000378" uniprot="Q6ZT77" refseq="NP_001034973">
          <externalannot></externalannot>
          <literature></literature>
          <direct_interaction></direct_interaction>
          <metabolic_interaction>
               <entry source_id="hsa:664701">
                    <gene_name>ZNF826</gene_name>
                    <defination>zinc finger protein 826</defination>
                    <orthology></orthology>
                    <class></class>
                    <enzyme></enzyme>
               </entry>
          </metabolic_interaction>
     </LOCATE_protein>
     <LOCATE_protein uid="6000379" uniprot="" refseq="">
          <externalannot></externalannot>
          <literature></literature>
          <direct_interaction></direct_interaction>
          <metabolic_interaction></metabolic_interaction>
     </LOCATE_protein>
     <LOCATE_protein uid="6000381" uniprot="" refseq="">
          <externalannot></externalannot>
          <literature></literature>
          <direct_interaction></direct_interaction>
          <metabolic_interaction></metabolic_interaction>
     </LOCATE_protein>
     <LOCATE_protein uid="6000382" uniprot="" refseq="NP_808882">
          <externalannot></externalannot>
          <literature></literature>
          <direct_interaction></direct_interaction>
          <metabolic_interaction></metabolic_interaction>
     </LOCATE_protein>
     <LOCATE_protein uid="6000383" uniprot="" refseq="NP_008851">
          <externalannot>
               <source db="HPRD" db_id="01669" goid="GO:0005886">Plasma Membrane</source>
          </externalannot>
          <literature></literature>
          <direct_interaction></direct_interaction>
          <metabolic_interaction>
               <entry source_id="ENSG00000144285-MONOMER"></entry>
          </metabolic_interaction>
     </LOCATE_protein>
     <LOCATE_protein uid="6000384" uniprot="" refseq="">
          <externalannot></externalannot>
          <literature></literature>
          <direct_interaction></direct_interaction>
          <metabolic_interaction></metabolic_interaction>
     </LOCATE_protein>
     <LOCATE_protein uid="6000386" uniprot="" refseq="NP_001037850">
          <externalannot></externalannot>
          <literature>
               <source pmid="15033976" organism="Human">
                    <subcellular_loction goid="GO:0005768">Endosomes</subcellular_loction>
               </source>
          </literature>
          <direct_interaction></direct_interaction>
          <metabolic_interaction></metabolic_interaction>
     </LOCATE_protein>
     <LOCATE_protein uid="6000392" uniprot="Q9UH62" refseq="NP_057691">
          <externalannot></externalannot>
          <literature></literature>
          <direct_interaction></direct_interaction>
          <metabolic_interaction>
               <entry source_id="hsa:51566">
                    <gene_name>ARMCX3</gene_name>
                    <defination>armadillo repeat containing, X-linked 3</defination>
                    <orthology></orthology>
                    <class></class>
                    <enzyme></enzyme>
               </entry>
               <entry source_id="ENSG00000102401-MONOMER"></entry>
          </metabolic_interaction>
     </LOCATE_protein>
     <LOCATE_protein uid="6000393" uniprot="Q9NPB6" refseq="">
          <externalannot>
               <source db="HPRD" db_id="06316" goid="GO:0005634">Nucleus</source>
               <source db="UniProt/SPTrEMBL" db_id="Q9NPB6" goid="GO:0005737">cytoplasm</source>
               <source db="UniProt/SPTrEMBL" db_id="Q9NPB6" goid="GO:0005923">Tight junction</source>
          </externalannot>
          <literature></literature>
          <direct_interaction>
               <entry source="HPRD" source_id="06316" uniprot="Q9NPB6" refseq="NP_058644.1">
                    <name>Par6 partitioning defective 6 homolog alpha</name>
                    <interactor type="direct" pubmed_id="14676191">
                         <molecule source_id="00215" gene_symbol="YWHAH" uniprot="Q04917" refseq="">14-3-3 Eta</molecule>
                    </interactor>
                    <interactor type="direct" pubmed_id="10873802">
                         <molecule source_id="00309" gene_symbol="CDC42" uniprot="P60953" refseq="">CDC42</molecule>
                    </interactor>
                    <interactor type="direct" pubmed_id="14676191">
                         <molecule source_id="01502" gene_symbol="PRKCG" uniprot="P05129" refseq="">Protein kinase C, gamma</molecule>
                    </interactor>
                    <interactor type="direct" pubmed_id="11260256">
                         <molecule source_id="02105" gene_symbol="PRKCI" uniprot="P41743" refseq="">Protein kinase C, iota type</molecule>
                    </interactor>
                    <interactor type="direct" pubmed_id="11260256">
                         <molecule source_id="01504" gene_symbol="PRKCZ" uniprot="Q05513" refseq="">Protein kinase C, zeta</molecule>
                    </interactor>
                    <interactor type="direct" pubmed_id="10934474">
                         <molecule source_id="01752" gene_symbol="TCP10" uniprot="Q12799" refseq="">TCP10A</molecule>
                    </interactor>
                    <interactor type="direct" pubmed_id="14676191">
                         <molecule source_id="03183" gene_symbol="YWHAZ" uniprot="P63104" refseq="">14-3-3 zeta</molecule>
                    </interactor>
                    <interactor type="direct" pubmed_id="14676191">
                         <molecule source_id="02753" gene_symbol="MARK2" uniprot="Q7KZI7" refseq="">EMK1</molecule>
                    </interactor>
                    <interactor type="direct" pubmed_id="11260256">
                         <molecule source_id="03627" gene_symbol="RAC1" uniprot="P63000" refseq="">Ras related C3 botulinum toxin substrate 1</molecule>
                    </interactor>
                    <interactor type="direct" pubmed_id="12459187,14676191">
                         <molecule source_id="05994" gene_symbol="PARD3" uniprot="Q8TEW0" refseq="">PARD3</molecule>
                    </interactor>
                    <interactor type="direct" pubmed_id="14676191">
                         <molecule source_id="09402" gene_symbol="MARK4" uniprot="Q96L34" refseq="">MAP/microtubule affinity regulating kinase 4</molecule>
                    </interactor>
                    <interactor type="direct" pubmed_id="14718572">
                         <molecule source_id="16749" gene_symbol="CRB3" uniprot="Q9BUF7" refseq="">Crumbs 3</molecule>
                    </interactor>
                    <interactor type="direct" pubmed_id="14676191">
                         <molecule source_id="18703" gene_symbol="PARD6B" uniprot="Q9BYG5" refseq="">PARD6B</molecule>
                    </interactor>
                    <interactor type="direct" pubmed_id="10934474">
                         <molecule source_id="05791" gene_symbol="RHOQ" uniprot="P17081" refseq="">Ras homolog gene family, member Q</molecule>
                    </interactor>
                    <interactor type="direct" pubmed_id="15254234">
                         <molecule source_id="11860" gene_symbol="ECT2" uniprot="Q9H8V3" refseq="">Epithelial cell transforming sequence 2 oncogene</molecule>
                    </interactor>
                    <interactor type="direct" pubmed_id="15782111">
                         <molecule source_id="06177" gene_symbol="PLCB1" uniprot="Q9NQ66" refseq="">Phospholipase C, beta 1</molecule>
                    </interactor>
                    <interactor type="direct" pubmed_id="15782111">
                         <molecule source_id="02577" gene_symbol="PLCB3" uniprot="Q01970" refseq="">Phospholipase C, beta 3</molecule>
                    </interactor>
                    <interactor type="direct" pubmed_id="15761153">
                         <molecule source_id="01822" gene_symbol="TGFBR1" uniprot="P36897" refseq="">TGF beta receptor, type I</molecule>
                    </interactor>
                    <interactor type="complex" pubmed_id="15254234">
                         <molecule source_id="01504" gene_symbol="PRKCZ" uniprot="Q05513" refseq="">Protein kinase C, zeta</molecule>
                         <molecule source_id="11860" gene_symbol="ECT2" uniprot="Q9H8V3" refseq="">Epithelial cell transforming sequence 2 oncogene</molecule>
                    </interactor>
               </entry>
          </direct_interaction>
          <metabolic_interaction>
               <entry source_id="hsa:50855">
                    <gene_name>PARD6A</gene_name>
                    <defination>par-6 partitioning defective 6 homolog alpha (C. elegans)</defination>
                    <orthology>KO :K06093</orthology>
                    <class>Cellular Processes; Cell Communication; Tight junction [PATH:hsa04530]</class>
                    <enzyme></enzyme>
               </entry>
          </metabolic_interaction>
     </LOCATE_protein>
     <LOCATE_protein uid="6000394" uniprot="Q6ICS5" refseq="NP_002924">
          <externalannot>
               <source db="HPRD" db_id="01591" goid="GO:0005576">extracellular region</source>
          </externalannot>
          <literature></literature>
          <direct_interaction></direct_interaction>
          <metabolic_interaction>
               <entry source_id="ENSG00000129538-MONOMER">
                    <common_name>ribonuclease pancreatic precursor</common_name>
                    <enzyme_reaction>ENZRXN66-1928</enzyme_reaction>
                    <reaction accession="3.1.27.5-RXN" type="EC-3.1.27,Small-Molecule-Reactions"></reaction>
                    <pathway></pathway>
                    <mol_info>
                         <substrate></substrate>
                         <product></product>
                    </mol_info>
               </entry>
          </metabolic_interaction>
     </LOCATE_protein>
     <LOCATE_protein uid="6000396" uniprot="" refseq="NP_056422">
          <externalannot></externalannot>
          <literature></literature>
          <direct_interaction></direct_interaction>
          <metabolic_interaction>
               <entry source_id="26097-MONOMER"></entry>
          </metabolic_interaction>
     </LOCATE_protein>
     <LOCATE_protein uid="6000402" uniprot="" refseq="">
          <externalannot></externalannot>
          <literature></literature>
          <direct_interaction></direct_interaction>
          <metabolic_interaction></metabolic_interaction>
     </LOCATE_protein>
     <LOCATE_protein uid="6000403" uniprot="O75969" refseq="">
          <externalannot>
               <source db="HPRD" db_id="05256" goid="GO:0005737">Cytoplasm</source>
          </externalannot>
          <literature></literature>
          <direct_interaction>
               <entry source="HPRD" source_id="05256" uniprot="O75969" refseq="NP_006413.2">
                    <name>A kinase anchor protein 3</name>
                    <interactor type="direct" pubmed_id="10319321,11278869,11696326">
                         <molecule source_id="01484" gene_symbol="PRKAR2A" uniprot="P13861" refseq="">Protein kinase, cAMP dependent, regulatory type II, alpha</molecule>
                    </interactor>
                    <interactor type="direct" pubmed_id="12606363">
                         <molecule source_id="02173" gene_symbol="AKAP4" uniprot="Q5JQC9" refseq="">A kinase anchor protein 4</molecule>
                    </interactor>
                    <interactor type="direct" pubmed_id="15257753">
                         <molecule source_id="12272" gene_symbol="SPA17" uniprot="Q15506" refseq="">Sperm autoantigenic protein 17</molecule>
                    </interactor>
                    <interactor type="direct" pubmed_id="11278869">
                         <molecule source_id="15269" gene_symbol="ROPN1" uniprot="Q9BZX4" refseq="">Ropporin</molecule>
                    </interactor>
                    <interactor type="direct" pubmed_id="11278869">
                         <molecule source_id="17985" gene_symbol="ROPN1B" uniprot="-" refseq="">Ropporin rhophilin associated protein 1B</molecule>
                    </interactor>
                    <interactor type="direct" pubmed_id="11278869">
                         <molecule source_id="17986" gene_symbol="ROPN1L" uniprot="-" refseq="">Ropporin 1 like</molecule>
                    </interactor>
                    <interactor type="direct" pubmed_id="11696326">
                         <molecule source_id="05100" gene_symbol="GNA13" uniprot="Q14344" refseq="">Guanine nucleotide binding protein, alpha 13</molecule>
                    </interactor>
                    <interactor type="complex" pubmed_id="11696326">
                         <molecule source_id="03382" gene_symbol="PRKACA" uniprot="P17612" refseq="">Protein kinase, cAMP dependent, catalytic, alpha</molecule>
                         <molecule source_id="01484" gene_symbol="PRKAR2A" uniprot="P13861" refseq="">Protein kinase, cAMP dependent, regulatory type II, alpha</molecule>
                         <molecule source_id="05100" gene_symbol="GNA13" uniprot="Q14344" refseq="">Guanine nucleotide binding protein, alpha 13</molecule>
                    </interactor>
               </entry>
          </direct_interaction>
          <metabolic_interaction>
               <entry source_id="hsa:10566">
                    <gene_name>AKAP3</gene_name>
                    <defination>A kinase (PRKA) anchor protein 3</defination>
                    <orthology></orthology>
                    <class></class>
                    <enzyme></enzyme>
               </entry>
          </metabolic_interaction>
     </LOCATE_protein>
     <LOCATE_protein uid="6000405" uniprot="Q15181" refseq="">
          <externalannot>
               <source db="HPRD" db_id="01527" goid="GO:0005739">mitochondrion</source>
               <source db="HPRD" db_id="01527" goid="GO:0005737">Cytoplasm</source>
               <source db="UniProt/SPTrEMBL" db_id="Q15181" goid="GO:0005737">cytoplasm</source>
          </externalannot>
          <literature></literature>
          <direct_interaction>
               <entry source="HPRD" source_id="01527" uniprot="Q15181" refseq="NP_066952.1">
                    <name>Inorganic pyrophosphatase</name>
                    <interactor type="direct" pubmed_id="16169070">
                         <molecule source_id="01859" gene_symbol="TP53" uniprot="P04637" refseq="">p53</molecule>
                    </interactor>
                    <interactor type="direct" pubmed_id="16169070">
                         <molecule source_id="04927" gene_symbol="UNC119" uniprot="Q13432" refseq="">UNC119</molecule>
                    </interactor>
                    <interactor type="direct" pubmed_id="16169070">
                         <molecule source_id="06828" gene_symbol="SETDB1" uniprot="Q15047" refseq="">SET domain bifurcated 1</molecule>
                    </interactor>
                    <interactor type="direct" pubmed_id="16583711">
                         <molecule source_id="05837" gene_symbol="-" uniprot="Q8IVG9" refseq="">Humanin</molecule>
                    </interactor>
                    <interactor type="direct" pubmed_id="16236267">
                         <molecule source_id="10584" gene_symbol="SUMO4" uniprot="Q6EEV6" refseq="">SUMO4</molecule>
                    </interactor>
                    <interactor type="direct" pubmed_id="16169070">
                         <molecule source_id="09076" gene_symbol="HSPB1" uniprot="P04792" refseq="">Heat shock protein 27</molecule>
                    </interactor>
                    <interactor type="direct" pubmed_id="16169070">
                         <molecule source_id="08540" gene_symbol="WIPI1" uniprot="Q5MNZ9" refseq="">WD repeat domain, phosphoinositide interacting 1</molecule>
                    </interactor>
               </entry>
          </direct_interaction>
          <metabolic_interaction>
               <entry source_id="hsa:5464">
                    <gene_name>PPA1, PP</gene_name>
                    <defination>pyrophosphatase (inorganic) 1 (EC:3.6.1.1)</defination>
                    <orthology>KO :K01507</orthology>
                    <class>Metabolism; Energy Metabolism; Oxidative phosphorylation [PATH:hsa00190]</class>
                    <enzyme>3.6.1.1</enzyme>
                    <reaction accession="hsa:R00004">
                         <name>Pyrophosphate phosphohydrolase</name>
                         <definition>Pyrophosphate phosphohydrolase</definition>
                         <equation>C00013 + C00001 &lt;=&gt; 2 C00009</equation>
                         <reactant_pair type="main" accession="A00190">C00009_C00013</reactant_pair>
                         <reactant_pair type="leave" accession="A05676">C00001_C00009</reactant_pair>
                    </reaction>
                    <mol_info>
                         <substrate>
                              <compound name="diphosphate" formula="P2H4O7&#10;">C00013</compound>
                              <compound name="H2O" formula="H2O&#10;">C00001</compound>
                         </substrate>
                         <product>
                              <compound name="phosphate" formula="H3PO4&#10;">C00009</compound>
                         </product>
                    </mol_info>
               </entry>
          </metabolic_interaction>
     </LOCATE_protein>
     <LOCATE_protein uid="6000408" uniprot="" refseq="">
          <externalannot></externalannot>
          <literature></literature>
          <direct_interaction></direct_interaction>
          <metabolic_interaction></metabolic_interaction>
     </LOCATE_protein>
     <LOCATE_protein uid="6000410" uniprot="" refseq="NP_710162">
          <externalannot></externalannot>
          <literature></literature>
          <direct_interaction></direct_interaction>
          <metabolic_interaction>
               <entry source_id="ENSG00000165244-MONOMER"></entry>
          </metabolic_interaction>
     </LOCATE_protein>
     <LOCATE_protein uid="6000411" uniprot="" refseq="">
          <externalannot></externalannot>
          <literature></literature>
          <direct_interaction></direct_interaction>
          <metabolic_interaction></metabolic_interaction>
     </LOCATE_protein>
     <LOCATE_protein uid="6000412" uniprot="" refseq="">
          <externalannot></externalannot>
          <literature></literature>
          <direct_interaction>
               <entry source="HPRD" source_id="12760" uniprot="-" refseq="NP_060944.3">
                    <name>C20orf19 protein</name>
               </entry>
          </direct_interaction>
          <metabolic_interaction></metabolic_interaction>
     </LOCATE_protein>
     <LOCATE_protein uid="6000413" uniprot="" refseq="">
          <externalannot></externalannot>
          <literature></literature>
          <direct_interaction></direct_interaction>
          <metabolic_interaction></metabolic_interaction>
     </LOCATE_protein>
     <LOCATE_protein uid="6000417" uniprot="Q2VPA0" refseq="NP_004784">
          <externalannot>
               <source db="HPRD" db_id="05689" goid="GO:0005739">mitochondrion</source>
               <source db="HPRD" db_id="05689" goid="GO:0005783">Endoplasmic Reticulum</source>
          </externalannot>
          <literature></literature>
          <direct_interaction></direct_interaction>
          <metabolic_interaction>
               <entry source_id="ENSG00000141999-MONOMER">
                    <common_name>LON PROTEASE HOMOLOG, MITOCHONDRIAL PRECURSOR</common_name>
                    <enzyme_reaction>ENZRXN66-4568</enzyme_reaction>
                    <reaction accession="3.4.21.53-RXN" type="EC-3.4.21,Small-Molecule-Reactions"></reaction>
                    <pathway></pathway>
                    <mol_info>
                         <substrate></substrate>
                         <product></product>
                    </mol_info>
               </entry>
          </metabolic_interaction>
     </LOCATE_protein>
     <LOCATE_protein uid="6000418" uniprot="" refseq="">
          <externalannot></externalannot>
          <literature></literature>
          <direct_interaction></direct_interaction>
          <metabolic_interaction></metabolic_interaction>
     </LOCATE_protein>
     <LOCATE_protein uid="6000419" uniprot="" refseq="">
          <externalannot>
               <source db="HPRD" db_id="00525" goid="GO:0005886">Plasma Membrane</source>
          </externalannot>
          <literature></literature>
          <direct_interaction>
               <entry source="HPRD" source_id="00525" uniprot="P42658" refseq="NP_570629.2">
                    <name>Dipeptidyl peptidase IV related protein</name>
                    <interactor type="direct" pubmed_id="15146195">
                         <molecule source_id="01453" gene_symbol="PRNP" uniprot="P04156" refseq="">Prion protein</molecule>
                    </interactor>
               </entry>
          </direct_interaction>
          <metabolic_interaction></metabolic_interaction>
     </LOCATE_protein>
     <LOCATE_protein uid="6000422" uniprot="Q8NFX8" refseq="">
          <externalannot></externalannot>
          <literature></literature>
          <direct_interaction></direct_interaction>
          <metabolic_interaction>
               <entry source_id="ENSG00000178520-MONOMER"></entry>
          </metabolic_interaction>
     </LOCATE_protein>
     <LOCATE_protein uid="6000425" uniprot="" refseq="NP_057393">
          <externalannot></externalannot>
          <literature></literature>
          <direct_interaction></direct_interaction>
          <metabolic_interaction>
               <entry source_id="ENSG00000077754-MONOMER"></entry>
          </metabolic_interaction>
     </LOCATE_protein>
     <LOCATE_protein uid="6000428" uniprot="" refseq="">
          <externalannot>
               <source db="HPRD" db_id="15727" goid="GO:0005634">Nucleus</source>
          </externalannot>
          <literature></literature>
          <direct_interaction>
               <entry source="HPRD" source_id="15727" uniprot="Q8NB50" refseq="NP_689496.1">
                    <name>Zinc finger protein 62</name>
               </entry>
          </direct_interaction>
          <metabolic_interaction></metabolic_interaction>
     </LOCATE_protein>
     <LOCATE_protein uid="6000432" uniprot="" refseq="NP_004248">
          <externalannot></externalannot>
          <literature></literature>
          <direct_interaction></direct_interaction>
          <metabolic_interaction>
               <entry source_id="ENSG00000135966-MONOMER"></entry>
          </metabolic_interaction>
     </LOCATE_protein>
     <LOCATE_protein uid="6000434" uniprot="" refseq="NP_001003676">
          <externalannot>
               <source db="LIFEdb" db_id="hamy2_23k13" goid="GO:0005634">nucleus,cytoplasm</source>
          </externalannot>
          <literature></literature>
          <direct_interaction></direct_interaction>
          <metabolic_interaction></metabolic_interaction>
     </LOCATE_protein>
     <LOCATE_protein uid="6000437" uniprot="" refseq="NP_060327">
          <externalannot></externalannot>
          <literature>
               <source pmid="14531860" organism="Mouse">
                    <subcellular_loction goid="GO:0005737;GO:0005634">CytoplasmNucleus</subcellular_loction>
               </source>
          </literature>
          <direct_interaction></direct_interaction>
          <metabolic_interaction>
               <entry source_id="ENSG00000172830-MONOMER"></entry>
          </metabolic_interaction>
     </LOCATE_protein>
     <LOCATE_protein uid="6000438" uniprot="" refseq="">
          <externalannot></externalannot>
          <literature></literature>
          <direct_interaction></direct_interaction>
          <metabolic_interaction></metabolic_interaction>
     </LOCATE_protein>
     <LOCATE_protein uid="6000439" uniprot="" refseq="">
          <externalannot>
               <source db="HPRD" db_id="00023" goid="GO:0005634">Nucleus</source>
               <source db="HPRD" db_id="00023" goid="GO:0005737">Cytoplasm</source>
               <source db="HPRD" db_id="00023" goid="GO:0005813">Centrosome</source>
               <source db="HPRD" db_id="00023" goid="GO:0005730">Nucleolus</source>
          </externalannot>
          <literature>
               <source pmid="10716735" organism="Mouse">
                    <subcellular_loction goid="GO:0005634">Nucleus</subcellular_loction>
               </source>
          </literature>
          <direct_interaction>
               <entry source="HPRD" source_id="00023" uniprot="P29590" refseq="NP_150241.2">
                    <name>PML</name>
                    <interactor type="direct" pubmed_id="11704853,11025664,11080164">
                         <molecule source_id="01859" gene_symbol="TP53" uniprot="P04637" refseq="">p53</molecule>
                    </interactor>
                    <interactor type="direct" pubmed_id="11430826">
                         <molecule source_id="02487" gene_symbol="MXD1" uniprot="Q05195" refseq="">MAD</molecule>
                    </interactor>
                    <interactor type="direct" pubmed_id="10077561,12142048,12622724,10610177,12234245">
                         <molecule source_id="02534" gene_symbol="CREBBP" uniprot="Q92793" refseq="">CREBBP</molecule>
                    </interactor>
                    <interactor type="direct" pubmed_id="15273249">
                         <molecule source_id="02619" gene_symbol="MAPK14" uniprot="Q16539" refseq="">MAPK14</molecule>
                    </interactor>
                    <interactor type="direct" pubmed_id="12622724">
                         <molecule source_id="02788" gene_symbol="SRF" uniprot="P11831" refseq="">Serum response factor</molecule>
                    </interactor>
                    <interactor type="direct" pubmed_id="11585900">
                         <molecule source_id="02910" gene_symbol="NCOR2" uniprot="Q9Y618" refseq="">Nuclear receptor corepressor 2</molecule>
                    </interactor>
                    <interactor type="direct" pubmed_id="11430826">
                         <molecule source_id="02911" gene_symbol="NCOR1" uniprot="O75376" refseq="">Nuclear receptor corepressor 1</molecule>
                    </interactor>
                    <interactor type="direct" pubmed_id="11430826,11259576">
                         <molecule source_id="03143" gene_symbol="HDAC1" uniprot="Q13547" refseq="">Histone deacetylase 1</molecule>
                    </interactor>
                    <interactor type="direct" pubmed_id="15569683">
                         <molecule source_id="03251" gene_symbol="TDG" uniprot="Q13569" refseq="">Thymine DNA Glycosylase</molecule>
                    </interactor>
                    <interactor type="direct" pubmed_id="8806687,11080164,11948183,9756909">
                         <molecule source_id="03554" gene_symbol="SUMO1" uniprot="P63165" refseq="">SMT3 suppressor of mif two 3 homolog 1</molecule>
                    </interactor>
                    <interactor type="direct" pubmed_id="11832207">
                         <molecule source_id="03587" gene_symbol="TP73" uniprot="O15350" refseq="">p73</molecule>
                    </interactor>
                    <interactor type="direct" pubmed_id="12727882">
                         <molecule source_id="03938" gene_symbol="CCNT1" uniprot="O60563" refseq="">Cyclin T1</molecule>
                    </interactor>
                    <interactor type="direct" pubmed_id="15749021">
                         <molecule source_id="04066" gene_symbol="AURKA" uniprot="O14965" refseq="">Serine/threonine protein kinase 6</molecule>
                    </interactor>
                    <interactor type="direct" pubmed_id="9452416">
                         <molecule source_id="04332" gene_symbol="SUMO2" uniprot="P61956" refseq="">SMT3 suppressor of mif two 3 homolog 2</molecule>
                    </interactor>
                    <interactor type="direct" pubmed_id="10684855,10669754,10525530,12595526,15350595">
                         <molecule source_id="04424" gene_symbol="DAXX" uniprot="Q9UER7" refseq="">Daxx</molecule>
                    </interactor>
                    <interactor type="direct" pubmed_id="10610177">
                         <molecule source_id="04556" gene_symbol="TRIM24" uniprot="O15164" refseq="">Transcriptional intermediary factor 1, alpha</molecule>
                    </interactor>
                    <interactor type="direct" pubmed_id="15467728">
                         <molecule source_id="05552" gene_symbol="CHFR" uniprot="-" refseq="">Checkpoint protein with FHA and ring finger domains</molecule>
                    </interactor>
                    <interactor type="direct" pubmed_id="12935927,1311253">
                         <molecule source_id="06769" gene_symbol="RARA" uniprot="P10276" refseq="">Retinoic acid receptor alpha</molecule>
                    </interactor>
                    <interactor type="direct" pubmed_id="10597310">
                         <molecule source_id="06829" gene_symbol="HHEX" uniprot="Q03014" refseq="">Hematopoietically expressed homeobox</molecule>
                    </interactor>
                    <interactor type="direct" pubmed_id="12419228">
                         <molecule source_id="07002" gene_symbol="SENP2" uniprot="Q9HC62" refseq="">Sentrin specific protease 2</molecule>
                    </interactor>
                    <interactor type="direct" pubmed_id="10610177">
                         <molecule source_id="07185" gene_symbol="THRA" uniprot="P10827" refseq="">Thyroid hormone receptor alpha</molecule>
                    </interactor>
                    <interactor type="direct" pubmed_id="12717420">
                         <molecule source_id="09051" gene_symbol="PAWR" uniprot="Q96IZ0" refseq="">PRKC, apoptosis, WT1, regulator</molecule>
                    </interactor>
                    <interactor type="direct" pubmed_id="12773567">
                         <molecule source_id="09678" gene_symbol="TOPBP1" uniprot="Q92547" refseq="">DNA topoisomerase II binding protein 1</molecule>
                    </interactor>
                    <interactor type="direct" pubmed_id="11430826">
                         <molecule source_id="09690" gene_symbol="SIN3A" uniprot="Q96ST3" refseq="">SIN3A</molecule>
                    </interactor>
                    <interactor type="direct" pubmed_id="15195100">
                         <molecule source_id="10364" gene_symbol="RPL11" uniprot="P62913" refseq="">Ribosomal protein L11</molecule>
                    </interactor>
                    <interactor type="direct" pubmed_id="9294197,11175338">
                         <molecule source_id="11762" gene_symbol="ZBTB16" uniprot="Q05516" refseq="">Zinc finger protein 145</molecule>
                    </interactor>
                    <interactor type="direct" pubmed_id="15136035">
                         <molecule source_id="12460" gene_symbol="ANKRD2" uniprot="Q9GZV1" refseq="">Ankyrin repeat domain 2</molecule>
                    </interactor>
                    <interactor type="direct" pubmed_id="9570750">
                         <molecule source_id="15996" gene_symbol="TRIM27" uniprot="P14373" refseq="">Ret finger protein</molecule>
                    </interactor>
                    <interactor type="direct" pubmed_id="12837286">
                         <molecule source_id="11518" gene_symbol="TRIM69" uniprot="Q86WT6" refseq="">Ring finger protein 36</molecule>
                    </interactor>
                    <interactor type="direct" pubmed_id="12837286,9294197,10938104">
                         <molecule source_id="00023" gene_symbol="PML" uniprot="P29590" refseq="">PML</molecule>
                    </interactor>
                    <interactor type="direct" pubmed_id="12506013">
                         <molecule source_id="00026" gene_symbol="STAT3" uniprot="P40763" refseq="">STAT3</molecule>
                    </interactor>
                    <interactor type="direct" pubmed_id="12354770">
                         <molecule source_id="00524" gene_symbol="ARNT" uniprot="P27540" refseq="">Aryl hydrocarbon receptor nuclear translocator</molecule>
                    </interactor>
                    <interactor type="direct" pubmed_id="11500381">
                         <molecule source_id="00591" gene_symbol="EIF4E" uniprot="P06730" refseq="">Eukaryotic translation initiation factor 4E</molecule>
                    </interactor>
                    <interactor type="direct" pubmed_id="10938104">
                         <molecule source_id="00673" gene_symbol="GATA2" uniprot="P23769" refseq="">GATA binding protein 2</molecule>
                    </interactor>
                    <interactor type="direct" pubmed_id="12032831">
                         <molecule source_id="00744" gene_symbol="NR4A1" uniprot="P22736" refseq="">Nuclear receptor subfamily 4, group A, member 1</molecule>
                    </interactor>
                    <interactor type="direct" pubmed_id="12540841">
                         <molecule source_id="01241" gene_symbol="RELA" uniprot="Q04206" refseq="">NFKB3</molecule>
                    </interactor>
                    <interactor type="direct" pubmed_id="11430826">
                         <molecule source_id="01271" gene_symbol="SKI" uniprot="P12755" refseq="">C Ski</molecule>
                    </interactor>
                    <interactor type="direct" pubmed_id="14507915,15195100,12915590,12759344">
                         <molecule source_id="01272" gene_symbol="MDM2" uniprot="Q00987" refseq="">MDM2</molecule>
                    </interactor>
                    <interactor type="direct" pubmed_id="9448006">
                         <molecule source_id="01574" gene_symbol="RB1" uniprot="P06400" refseq="">Retinoblastoma 1</molecule>
                    </interactor>
                    <interactor type="direct" pubmed_id="9819401">
                         <molecule source_id="01796" gene_symbol="SP1" uniprot="P08047" refseq="">Transcription factor Sp1</molecule>
                    </interactor>
                    <interactor type="direct" pubmed_id="15194430">
                         <molecule source_id="01810" gene_symbol="MYB" uniprot="P10242" refseq="">c-Myb</molecule>
                    </interactor>
                    <interactor type="direct" pubmed_id="15356634">
                         <molecule source_id="01822" gene_symbol="TGFBR1" uniprot="P36897" refseq="">TGF beta receptor, type I</molecule>
                    </interactor>
                    <interactor type="direct" pubmed_id="15356634">
                         <molecule source_id="01823" gene_symbol="TGFBR2" uniprot="P37173" refseq="">Transforming growth factor, beta receptor II (70/80kDa)</molecule>
                    </interactor>
                    <interactor type="direct" pubmed_id="15735755">
                         <molecule source_id="01818" gene_symbol="MYC" uniprot="P01106" refseq="">c-Myc</molecule>
                    </interactor>
                    <interactor type="direct" pubmed_id="11940591">
                         <molecule source_id="04078" gene_symbol="EP300" uniprot="Q09472" refseq="">E1A binding protein p300</molecule>
                    </interactor>
                    <interactor type="direct" pubmed_id="15356634">
                         <molecule source_id="04380" gene_symbol="SMAD3" uniprot="P84022" refseq="">SMAD family member 3</molecule>
                    </interactor>
                    <interactor type="direct" pubmed_id="15356634">
                         <molecule source_id="04782" gene_symbol="ZFYVE9" uniprot="O95405" refseq="">Zinc finger, FYVE domain containing 9</molecule>
                    </interactor>
                    <interactor type="direct" pubmed_id="11259576">
                         <molecule source_id="05521" gene_symbol="HDAC2" uniprot="Q92769" refseq="">Histone deacetylase 2</molecule>
                    </interactor>
                    <interactor type="direct" pubmed_id="11259576">
                         <molecule source_id="08950" gene_symbol="HDAC3" uniprot="O15379" refseq="">Histone deacetylase 3</molecule>
                    </interactor>
                    <interactor type="direct" pubmed_id="11940591">
                         <molecule source_id="08491" gene_symbol="PAXIP1" uniprot="-" refseq="">PAX transcription domain interacting protein</molecule>
                    </interactor>
                    <interactor type="direct" pubmed_id="14976184">
                         <molecule source_id="06499" gene_symbol="ELF4" uniprot="Q99607" refseq="">ELF4</molecule>
                    </interactor>
                    <interactor type="direct" pubmed_id="15017387">
                         <molecule source_id="10343" gene_symbol="ARID3A" uniprot="Q99856" refseq="">AT rich interactive domain 3A</molecule>
                    </interactor>
                    <interactor type="complex" pubmed_id="9671405">
                         <molecule source_id="01275" gene_symbol="FOS" uniprot="P01100" refseq="">c-Fos</molecule>
                         <molecule source_id="00443" gene_symbol="ATF2" uniprot="P15336" refseq="">Activating transcription factor 2</molecule>
                         <molecule source_id="01302" gene_symbol="JUN" uniprot="P05412" refseq="">c Jun</molecule>
                    </interactor>
                    <interactor type="complex" pubmed_id="15356634">
                         <molecule source_id="04380" gene_symbol="SMAD3" uniprot="P84022" refseq="">SMAD family member 3</molecule>
                         <molecule source_id="03221" gene_symbol="SMAD2" uniprot="Q15796" refseq="">SMAD2</molecule>
                    </interactor>
                    <interactor type="complex" pubmed_id="17000644">
                         <molecule source_id="04332" gene_symbol="SUMO2" uniprot="P61956" refseq="">SMT3 suppressor of mif two 3 homolog 2</molecule>
                         <molecule source_id="02886" gene_symbol="DDB2" uniprot="Q92466" refseq="">Damage specific DNA binding protein 2</molecule>
                         <molecule source_id="10452" gene_symbol="HELZ" uniprot="P42694" refseq="">Helicase with zinc finger domain</molecule>
                         <molecule source_id="00082" gene_symbol="LRPAP1" uniprot="P30533" refseq="">RAP</molecule>
                         <molecule source_id="14786" gene_symbol="MCAT" uniprot="Q8IVS2" refseq="">Malonyl CoA acyl carrier protein transacylase, mitochondrial</molecule>
                         <molecule source_id="08938" gene_symbol="OGDH" uniprot="Q02218" refseq="">2-oxoglutarate dehydrogenase E1 component</molecule>
                         <molecule source_id="10660" gene_symbol="ARID1B" uniprot="Q8NFD5" refseq="">ARID1B</molecule>
                         <molecule source_id="03442" gene_symbol="MEIS1" uniprot="O00470" refseq="">Homeobox protein Meis1</molecule>
                         <molecule source_id="04290" gene_symbol="CLK3" uniprot="P49761" refseq="">CDC like kinase 3</molecule>
                         <molecule source_id="02910" gene_symbol="NCOR2" uniprot="Q9Y618" refseq="">Nuclear receptor corepressor 2</molecule>
                         <molecule source_id="01614" gene_symbol="RLF" uniprot="Q13129" refseq="">Rlf protein involved in activation of LMYC</molecule>
                         <molecule source_id="09980" gene_symbol="ASCC3" uniprot="Q8N3C0" refseq="">Helicase ATP binding 1</molecule>
                         <molecule source_id="07681" gene_symbol="TSR1" uniprot="-" refseq="">TSR1, 20S rRNA accumulation, homolog</molecule>
                         <molecule source_id="17823" gene_symbol="PBXIP1" uniprot="-" refseq="">Pre-B-cell leukemia transcription factor interacting protein 1</molecule>
                         <molecule source_id="17310" gene_symbol="RBM33" uniprot="-" refseq="">RNA binding motif protein 33</molecule>
                         <molecule source_id="11764" gene_symbol="NUFIP2" uniprot="Q7Z417" refseq="">FMRP interacting protein, 82-kD</molecule>
                         <molecule source_id="06394" gene_symbol="ATXN2L" uniprot="Q8WWM7" refseq="">Ataxin 2 domain protein</molecule>
                         <molecule source_id="16808" gene_symbol="FAM98A" uniprot="Q8NCA5" refseq="">DKFZP564F0522 protein</molecule>
                         <molecule source_id="03307" gene_symbol="ATXN2" uniprot="Q99700" refseq="">Ataxin 2</molecule>
                    </interactor>
                    <interactor type="complex" pubmed_id="10938104">
                         <molecule source_id="00673" gene_symbol="GATA2" uniprot="P23769" refseq="">GATA binding protein 2</molecule>
                         <molecule source_id="06769" gene_symbol="RARA" uniprot="P10276" refseq="">Retinoic acid receptor alpha</molecule>
                    </interactor>
               </entry>
          </direct_interaction>
          <metabolic_interaction></metabolic_interaction>
     </LOCATE_protein>
     <LOCATE_protein uid="6000440" uniprot="Q3SYQ4" refseq="NP_005183">
          <externalannot>
               <source db="HPRD" db_id="00450" goid="GO:0005737">Cytoplasm</source>
               <source db="HPRD" db_id="00450" goid="GO:0005634">Nucleus</source>
          </externalannot>
          <literature>
               <source pmid="10669749" organism="Human">
                    <subcellular_loction goid="GO:0005737">Cytoplasm</subcellular_loction>
               </source>
          </literature>
          <direct_interaction>
               <entry source="DIP" source_id="245" uniprot="Q16667" refseq="NP_005183">
                    <name>CDKN3</name>
                    <interactor>
                         <molecule source_id="35" uniprot="P06493" refseq=""></molecule>
                    </interactor>
                    <interactor>
                         <molecule source_id="686" uniprot="Q00526" refseq="NP_001249"></molecule>
                    </interactor>
                    <interactor>
                         <molecule source_id="161" uniprot="P24941" refseq="NP_001789"></molecule>
                    </interactor>
               </entry>
          </direct_interaction>
          <metabolic_interaction>
               <entry source_id="ENSG00000100526-MONOMER">
                    <common_name>cyclin-dependent kinase inhibitor 3</common_name>
                    <enzyme_reaction>ENZRXN66-1945</enzyme_reaction>
                    <reaction accession="PROTEIN-TYROSINE-PHOSPHATASE-RXN" type="Protein-Modification-Reactions,EC-3.1.3">|Protein-tyrosine-phosphates| + WATER &lt;=&gt; |Protein-Tyrosines| + |Pi| + |Protein-Tyrosines|</reaction>
                    <pathway></pathway>
                    <mol_info>
                         <substrate>
                              <compound formula="" type="" accession="PYRIDOXINE-5P">Protein-tyrosine-phosphates</compound>
                              <compound formula="H2O1" type="Unclassified-Compounds" accession="WATER">WATER</compound>
                         </substrate>
                         <product>
                              <compound formula="" type="Protein-Tyrosines" accession="PYRIDOXINE-5P">Protein-Tyrosines</compound>
                              <compound formula="" type="" accession="PYRIDOXINE-5P">Pi</compound>
                              <compound formula="" type="Protein-Tyrosines" accession="PYRIDOXINE-5P">Protein-Tyrosines</compound>
                         </product>
                    </mol_info>
                    <common_name>cyclin-dependent kinase inhibitor 3</common_name>
                    <enzyme_reaction>ENZRXN66-1946</enzyme_reaction>
                    <reaction accession="3.1.3.16-RXN" type="Protein-Modification-Reactions,EC-3.1.3">WATER + |General-Phos-Protein-Substrates| &lt;=&gt; |Pi| + |General-Protein-Substrates|</reaction>
                    <pathway></pathway>
                    <mol_info>
                         <substrate>
                              <compound formula="H2O1" type="Unclassified-Compounds" accession="WATER">WATER</compound>
                              <compound formula="" type="" accession="PYRIDOXINE-5P">General-Phos-Protein-Substrates</compound>
                         </substrate>
                         <product>
                              <compound formula="" type="" accession="PYRIDOXINE-5P">Pi</compound>
                              <compound formula="" type="" accession="PYRIDOXINE-5P">General-Protein-Substrates</compound>
                         </product>
                    </mol_info>
               </entry>
          </metabolic_interaction>
     </LOCATE_protein>
     <LOCATE_protein uid="6000441" uniprot="" refseq="">
          <externalannot></externalannot>
          <literature>
               <source pmid="1896467" organism="Human">
                    <subcellular_loction goid="GO:0005634">Nucleus</subcellular_loction>
               </source>
          </literature>
          <direct_interaction></direct_interaction>
          <metabolic_interaction></metabolic_interaction>
     </LOCATE_protein>
     <LOCATE_protein uid="6000442" uniprot="" refseq="">
          <externalannot></externalannot>
          <literature></literature>
          <direct_interaction></direct_interaction>
          <metabolic_interaction></metabolic_interaction>
     </LOCATE_protein>
     <LOCATE_protein uid="6000443" uniprot="Q66ME8" refseq="NP_006519">
          <externalannot>
               <source db="HPRD" db_id="08962" goid="GO:0005886">Plasma Membrane</source>
               <source db="HPRD" db_id="08962" goid="GO:0005576">extracellular region</source>
               <source db="HPRD" db_id="08962" goid="GO:0005783">Endoplasmic Reticulum</source>
          </externalannot>
          <literature></literature>
          <direct_interaction></direct_interaction>
          <metabolic_interaction>
               <entry source_id="hsa:7980">
                    <gene_name>TFPI2</gene_name>
                    <defination>tissue factor pathway inhibitor 2</defination>
                    <orthology></orthology>
                    <class></class>
                    <enzyme></enzyme>
               </entry>
               <entry source_id="ENSG00000105825-MONOMER"></entry>
          </metabolic_interaction>
     </LOCATE_protein>
     <LOCATE_protein uid="6000446" uniprot="" refseq="">
          <externalannot></externalannot>
          <literature></literature>
          <direct_interaction></direct_interaction>
          <metabolic_interaction></metabolic_interaction>
     </LOCATE_protein>
     <LOCATE_protein uid="6000447" uniprot="" refseq="NP_787069">
          <externalannot></externalannot>
          <literature></literature>
          <direct_interaction></direct_interaction>
          <metabolic_interaction>
               <entry source_id="134548-MONOMER"></entry>
          </metabolic_interaction>
     </LOCATE_protein>
     <LOCATE_protein uid="6000448" uniprot="A2RRC8" refseq="NP_065186">
          <externalannot>
               <source db="HPRD" db_id="16518" goid="GO:0005886">Plasma Membrane</source>
          </externalannot>
          <literature></literature>
          <direct_interaction></direct_interaction>
          <metabolic_interaction>
               <entry source_id="ENSG00000145246-MONOMER">
                    <common_name>potential phospholipid-transporting ATPase VD (fragment)</common_name>
                    <enzyme_reaction>ENZRXN66-3626</enzyme_reaction>
                    <reaction accession="3.6.3.1-RXN" type="EC-3.6.3,Small-Molecule-Reactions">WATER + ATP &lt;=&gt; |Pi| + ADP</reaction>
                    <pathway></pathway>
                    <mol_info>
                         <substrate>
                              <compound formula="H2O1" type="Unclassified-Compounds" accession="WATER">WATER</compound>
                              <compound formula="C10H16N5O13P3" type="Purine-Triphosphates" accession="ATP">ATP</compound>
                         </substrate>
                         <product>
                              <compound formula="" type="" accession="PYRIDOXINE-5P">Pi</compound>
                              <compound formula="C16H25N5O15P2" type="ADP-SUGARS" accession="ADP-D-GLUCOSE">ADP</compound>
                         </product>
                    </mol_info>
               </entry>
          </metabolic_interaction>
     </LOCATE_protein>
     <LOCATE_protein uid="6000449" uniprot="" refseq="NP_788276">
          <externalannot></externalannot>
          <literature></literature>
          <direct_interaction></direct_interaction>
          <metabolic_interaction>
               <entry source_id="ENSG00000108465-MONOMER"></entry>
          </metabolic_interaction>
     </LOCATE_protein>
     <LOCATE_protein uid="6000450" uniprot="" refseq="">
          <externalannot></externalannot>
          <literature>
               <source pmid="16381850" organism="Human">
                    <subcellular_loction goid="GO:0005634;GO:0005730">NucleusNucleolus</subcellular_loction>
               </source>
          </literature>
          <direct_interaction></direct_interaction>
          <metabolic_interaction></metabolic_interaction>
     </LOCATE_protein>
     <LOCATE_protein uid="6000451" uniprot="P10398" refseq="">
          <externalannot>
               <source db="HPRD" db_id="02405" goid="GO:0005737">Cytoplasm</source>
               <source db="HPRD" db_id="02405" goid="GO:0005739">mitochondrion</source>
          </externalannot>
          <literature>
               <source pmid="10848612" organism="Rat">
                    <subcellular_loction goid="GO:0005739">Mitochondria</subcellular_loction>
               </source>
          </literature>
          <direct_interaction>
               <entry source="HPRD" source_id="02405" uniprot="P10398" refseq="NP_001645.1">
                    <name>A_Raf</name>
                    <interactor type="direct" pubmed_id="9042965">
                         <molecule source_id="00278" gene_symbol="CSNK2B" uniprot="P67870" refseq="">Casein kinase II, beta</molecule>
                    </interactor>
                    <interactor type="direct" pubmed_id="10848612">
                         <molecule source_id="01299" gene_symbol="RRAS" uniprot="P10301" refseq="">Ras related protein</molecule>
                    </interactor>
                    <interactor type="direct" pubmed_id="8157000,8621729,8394352,7731720">
                         <molecule source_id="01469" gene_symbol="MAP2K1" uniprot="Q02750" refseq="">MEK1</molecule>
                    </interactor>
                    <interactor type="direct" pubmed_id="11812000,10967104">
                         <molecule source_id="01381" gene_symbol="PIK3R1" uniprot="P27986" refseq="">Phosphatidylinositol 3 kinase regulatory subunit, alpha</molecule>
                    </interactor>
                    <interactor type="direct" pubmed_id="12620389">
                         <molecule source_id="01529" gene_symbol="PKM2" uniprot="P14618" refseq="">Pyruvate kinase 3</molecule>
                    </interactor>
                    <interactor type="direct" pubmed_id="12620389">
                         <molecule source_id="01532" gene_symbol="RABGGTB" uniprot="P53611" refseq="">RAB geranylgeranyltransferase, beta subunit</molecule>
                    </interactor>
                    <interactor type="direct" pubmed_id="12620389">
                         <molecule source_id="02518" gene_symbol="RRAS2" uniprot="P62070" refseq="">R Ras2</molecule>
                    </interactor>
                    <interactor type="direct" pubmed_id="11909642">
                         <molecule source_id="03164" gene_symbol="MAP2K2" uniprot="P36507" refseq="">MAP2K2</molecule>
                    </interactor>
                    <interactor type="direct" pubmed_id="12620389">
                         <molecule source_id="03331" gene_symbol="EFEMP1" uniprot="Q12805" refseq="">Fibulin 3</molecule>
                    </interactor>
                    <interactor type="direct" pubmed_id="12620389">
                         <molecule source_id="04590" gene_symbol="ASS1" uniprot="P00966" refseq="">Argininosuccinate synthetase</molecule>
                    </interactor>
                    <interactor type="direct" pubmed_id="10848612,12620389">
                         <molecule source_id="05450" gene_symbol="TIMM44" uniprot="O43615" refseq="">TIM44</molecule>
                    </interactor>
                    <interactor type="direct" pubmed_id="15324660">
                         <molecule source_id="05639" gene_symbol="YWHAG" uniprot="P61981" refseq="">14-3-3 gamma</molecule>
                    </interactor>
                    <interactor type="direct" pubmed_id="12620389">
                         <molecule source_id="07262" gene_symbol="COPS3" uniprot="Q9UNS2" refseq="">COP9, subunit 3</molecule>
                    </interactor>
                    <interactor type="direct" pubmed_id="10848612,12620389">
                         <molecule source_id="10729" gene_symbol="PRPF6" uniprot="O94906" refseq="">C20orf14 protein</molecule>
                    </interactor>
                    <interactor type="direct" pubmed_id="12620389">
                         <molecule source_id="14847" gene_symbol="NUDT14" uniprot="O95848" refseq="">Nudix type motif 14</molecule>
                    </interactor>
                    <interactor type="direct" pubmed_id="11952167,14684750">
                         <molecule source_id="16096" gene_symbol="TH1L" uniprot="Q8IXH7" refseq="">Negative elongation factor proteins C and D</molecule>
                    </interactor>
                    <interactor type="direct" pubmed_id="12620389">
                         <molecule source_id="17822" gene_symbol="PBK" uniprot="Q96KB5" refseq="">PDZ binding kinase</molecule>
                    </interactor>
                    <interactor type="direct" pubmed_id="12620389">
                         <molecule source_id="01813" gene_symbol="HRAS" uniprot="P01112" refseq="">H-Ras</molecule>
                    </interactor>
                    <interactor type="direct" pubmed_id="12620389">
                         <molecule source_id="01995" gene_symbol="CPS1" uniprot="P31327" refseq="">Carbamoyl phosphate synthetase I</molecule>
                    </interactor>
                    <interactor type="direct" pubmed_id="1262038">
                         <molecule source_id="02405" gene_symbol="ARAF" uniprot="P10398" refseq="">A_Raf</molecule>
                    </interactor>
                    <interactor type="direct" pubmed_id="16189514">
                         <molecule source_id="13925" gene_symbol="KLHL12" uniprot="Q53G59" refseq="">Kelch like 12</molecule>
                    </interactor>
                    <interactor type="direct" pubmed_id="15763428">
                         <molecule source_id="01423" gene_symbol="PDGFRB" uniprot="P09619" refseq="">PDGF receptor, beta</molecule>
                    </interactor>
               </entry>
          </direct_interaction>
          <metabolic_interaction>
               <entry source_id="hsa:369">
                    <gene_name>ARAF, ARAF1</gene_name>
                    <defination>v-raf murine sarcoma 3611 viral oncogene homolog (EC:2.7.1.-)</defination>
                    <orthology>KO :K08845</orthology>
                    <class>Environmental Information Processing; Signal Transduction; ErbB signaling pathway [PATH:hsa04012] Cellular Processes; Cell Motility; Regulation of actin cytoskeleton [PATH:hsa04810] Cellular Processes; Endocrine System; Insulin signaling pathway [PATH:hsa04910] Cellular Processes; Immune System; Natural killer cell mediated cytotoxicity [PATH:hsa04650] Cellular Processes; Nervous System; Long-term potentiation [PATH:hsa04720] Cellular Processes; Nervous System; Long-term depression [PATH:hsa04730] Human Diseases; Cancers; Colorectal cancer [PATH:hsa05210] Human Diseases; Cancers; Pancreatic cancer [PATH:hsa05212] Human Diseases; Cancers; Glioma [PATH:hsa05214] Human Diseases; Cancers; Acute myeloid leukemia [PATH:hsa05221] Human Diseases; Cancers; Chronic myeloid leukemia [PATH:hsa05220] Human Diseases; Cancers; Melanoma [PATH:hsa05218] Human Diseases; Cancers; Renal cell carcinoma [PATH:hsa05211] Human Diseases; Cancers; Bladder cancer [PATH:hsa05219] Human Diseases; Cancers; Prostate cancer [PATH:hsa05215] Human Diseases; Cancers; Endometrial cancer [PATH:hsa05213] Human Diseases; Cancers; Non-small cell lung cancer [PATH:hsa05223]</class>
                    <enzyme>2.7.11.1</enzyme>
                    <reaction accession="hsa:R00162">
                         <name>ATP:protein phosphotransferase;ATP:protein phosphotransferase (Ca2+/calmodulin-dependent)</name>
                         <definition>ATP:protein phosphotransferase;ATP:protein phosphotransferase (Ca2+/calmodulin-dependent)</definition>
                         <equation>C00002 + C00017 &lt;=&gt; C00008 + C00562</equation>
                         <reactant_pair type="main2.7.11.10" accession="A00003">C00002_C00008</reactant_pair>
                    </reaction>
                    <mol_info>
                         <substrate>
                              <compound name="ATP" formula="C10H16N5O13P3&#10;">C00002</compound>
                              <compound name="protein" formula="C4H6N2O3R2(C2H2NOR)n&#10;">C00017</compound>
                         </substrate>
                         <product>
                              <compound name="ADP" formula="C10H15N5O10P2&#10;">C00008</compound>
                              <compound name="phosphoprotein" formula="">C00562</compound>
                         </product>
                    </mol_info>
               </entry>
          </metabolic_interaction>
     </LOCATE_protein>
     <LOCATE_protein uid="6000452" uniprot="" refseq="NP_001003786">
          <externalannot></externalannot>
          <literature></literature>
          <direct_interaction></direct_interaction>
          <metabolic_interaction></metabolic_interaction>
     </LOCATE_protein>
     <LOCATE_protein uid="6000453" uniprot="" refseq="">
          <externalannot></externalannot>
          <literature></literature>
          <direct_interaction></direct_interaction>
          <metabolic_interaction></metabolic_interaction>
     </LOCATE_protein>
     <LOCATE_protein uid="6000455" uniprot="" refseq="">
          <externalannot></externalannot>
          <literature></literature>
          <direct_interaction></direct_interaction>
          <metabolic_interaction></metabolic_interaction>
     </LOCATE_protein>
     <LOCATE_protein uid="6000456" uniprot="" refseq="">
          <externalannot></externalannot>
          <literature></literature>
          <direct_interaction></direct_interaction>
          <metabolic_interaction></metabolic_interaction>
     </LOCATE_protein>
     <LOCATE_protein uid="6000457" uniprot="" refseq="">
          <externalannot></externalannot>
          <literature></literature>
          <direct_interaction></direct_interaction>
          <metabolic_interaction></metabolic_interaction>
     </LOCATE_protein>
     <LOCATE_protein uid="6000461" uniprot="" refseq="">
          <externalannot></externalannot>
          <literature></literature>
          <direct_interaction></direct_interaction>
          <metabolic_interaction></metabolic_interaction>
     </LOCATE_protein>
     <LOCATE_protein uid="6000463" uniprot="" refseq="NP_001074241">
          <externalannot></externalannot>
          <literature></literature>
          <direct_interaction></direct_interaction>
          <metabolic_interaction></metabolic_interaction>
     </LOCATE_protein>
     <LOCATE_protein uid="6000464" uniprot="" refseq="">
          <externalannot>
               <source db="HPRD" db_id="09935" goid="GO:0005634">Nucleus</source>
          </externalannot>
          <literature>
               <source pmid="16381850" organism="Human">
                    <subcellular_loction goid="GO:0005634;GO:0005730">NucleusNucleolus</subcellular_loction>
               </source>
          </literature>
          <direct_interaction>
               <entry source="HPRD" source_id="09935" uniprot="Q8WYP5" refseq="NP_787061.1">
                    <name>Transcription factor ELYS</name>
               </entry>
          </direct_interaction>
          <metabolic_interaction></metabolic_interaction>
     </LOCATE_protein>
     <LOCATE_protein uid="6000465" uniprot="" refseq="">
          <externalannot>
               <source db="HPRD" db_id="02303" goid="GO:0005737">Cytoplasm</source>
          </externalannot>
          <literature></literature>
          <direct_interaction>
               <entry source="HPRD" source_id="02303" uniprot="P11532" refseq="NP_003997.1">
                    <name>Dystrophin</name>
                    <interactor type="direct" pubmed_id="11997265">
                         <molecule source_id="00015" gene_symbol="ACTC1" uniprot="P68032" refseq="">Actin alpha, cardiac muscle</molecule>
                    </interactor>
                    <interactor type="direct" pubmed_id="1544421,11259305">
                         <molecule source_id="00030" gene_symbol="ACTA1" uniprot="P68133" refseq="">Actin alpha, skeletal muscle 1</molecule>
                    </interactor>
                    <interactor type="direct" pubmed_id="10355629,10932245">
                         <molecule source_id="00546" gene_symbol="DAG1" uniprot="Q14118" refseq="">Dystroglycan</molecule>
                    </interactor>
                    <interactor type="direct" pubmed_id="10767429">
                         <molecule source_id="00547" gene_symbol="UTRN" uniprot="P46939" refseq="">Utrophin</molecule>
                    </interactor>
                    <interactor type="direct" pubmed_id="11741599">
                         <molecule source_id="00610" gene_symbol="FASLG" uniprot="P48023" refseq="">FAS ligand</molecule>
                    </interactor>
                    <interactor type="direct" pubmed_id="7844150,8576247">
                         <molecule source_id="02490" gene_symbol="SNTB1" uniprot="Q13884" refseq="">Syntrophin beta 1</molecule>
                    </interactor>
                    <interactor type="direct" pubmed_id="8576247">
                         <molecule source_id="02491" gene_symbol="SNTB2" uniprot="Q13425" refseq="">Syntrophin beta 2</molecule>
                    </interactor>
                    <interactor type="direct" pubmed_id="7890770,10867799">
                         <molecule source_id="02990" gene_symbol="PGM5" uniprot="Q15124" refseq="">Phosphoglutamase 5</molecule>
                    </interactor>
                    <interactor type="direct" pubmed_id="9356463,10767429,9701558">
                         <molecule source_id="03141" gene_symbol="DTNA" uniprot="Q9Y4J8" refseq="">Dystrobrevin alpha</molecule>
                    </interactor>
                    <interactor type="direct" pubmed_id="11352924">
                         <molecule source_id="03260" gene_symbol="DGKZ" uniprot="Q13574" refseq="">Diacylglycerol kinase, zeta</molecule>
                    </interactor>
                    <interactor type="direct" pubmed_id="12659812">
                         <molecule source_id="05236" gene_symbol="CADPS" uniprot="Q9ULU8" refseq="">Calcium regulated cytoskeletal protein</molecule>
                    </interactor>
                    <interactor type="direct" pubmed_id="15024025">
                         <molecule source_id="09083" gene_symbol="KCNJ12" uniprot="Q14500" refseq="">Potassium inwardly rectifying channel subfamily J member 12</molecule>
                    </interactor>
                    <interactor type="direct" pubmed_id="9395493,10545507">
                         <molecule source_id="09091" gene_symbol="DTNB" uniprot="O60941" refseq="">Dystrobrevin beta</molecule>
                    </interactor>
                    <interactor type="direct" pubmed_id="12189167">
                         <molecule source_id="12165" gene_symbol="SGCZ" uniprot="Q96LD1" refseq="">Sarcoglycan zeta</molecule>
                    </interactor>
                    <interactor type="direct" pubmed_id="12659812">
                         <molecule source_id="12996" gene_symbol="CADPS2" uniprot="Q86UW7" refseq="">CADPS2</molecule>
                    </interactor>
                    <interactor type="direct" pubmed_id="10747910,11352924">
                         <molecule source_id="16373" gene_symbol="SNTG1" uniprot="Q9NSN8" refseq="">Syntrophin, gamma 1</molecule>
                    </interactor>
                    <interactor type="direct" pubmed_id="10747910">
                         <molecule source_id="16374" gene_symbol="SNTG2" uniprot="Q9NY99" refseq="">Syntrophin, gamma 2</molecule>
                    </interactor>
                    <interactor type="direct" pubmed_id="10801490">
                         <molecule source_id="02303" gene_symbol="DMD" uniprot="P11532" refseq="">Dystrophin</molecule>
                    </interactor>
                    <interactor type="direct" pubmed_id="7890602,11571312">
                         <molecule source_id="03009" gene_symbol="SNTA1" uniprot="Q13424" refseq="">Syntrophin alpha 1</molecule>
                    </interactor>
                    <interactor type="direct" pubmed_id="16000376">
                         <molecule source_id="01007" gene_symbol="KRT19" uniprot="P08727" refseq="">Keratin 19</molecule>
                    </interactor>
                    <interactor type="direct" pubmed_id="16000376">
                         <molecule source_id="01015" gene_symbol="KRT8" uniprot="P05787" refseq="">Keratin 8</molecule>
                    </interactor>
                    <interactor type="complex" pubmed_id="11430802">
                         <molecule source_id="00546" gene_symbol="DAG1" uniprot="Q14118" refseq="">Dystroglycan</molecule>
                         <molecule source_id="00547" gene_symbol="UTRN" uniprot="P46939" refseq="">Utrophin</molecule>
                         <molecule source_id="02083" gene_symbol="DRP2" uniprot="Q13474" refseq="">Dystrophin related protein 2</molecule>
                    </interactor>
                    <interactor type="complex" pubmed_id="9419360">
                         <molecule source_id="09091" gene_symbol="DTNB" uniprot="O60941" refseq="">Dystrobrevin beta</molecule>
                         <molecule source_id="03141" gene_symbol="DTNA" uniprot="Q9Y4J8" refseq="">Dystrobrevin alpha</molecule>
                    </interactor>
                    <interactor type="complex" pubmed_id="11717465">
                         <molecule source_id="00546" gene_symbol="DAG1" uniprot="Q14118" refseq="">Dystroglycan</molecule>
                         <molecule source_id="02631" gene_symbol="AQP4" uniprot="P55087" refseq="">Aquaporin 4</molecule>
                         <molecule source_id="03009" gene_symbol="SNTA1" uniprot="Q13424" refseq="">Syntrophin alpha 1</molecule>
                    </interactor>
               </entry>
          </direct_interaction>
          <metabolic_interaction></metabolic_interaction>
     </LOCATE_protein>
     <LOCATE_protein uid="6000466" uniprot="" refseq="">
          <externalannot></externalannot>
          <literature></literature>
          <direct_interaction></direct_interaction>
          <metabolic_interaction></metabolic_interaction>
     </LOCATE_protein>
     <LOCATE_protein uid="6000468" uniprot="Q53GX9" refseq="NP_057630">
          <externalannot></externalannot>
          <literature></literature>
          <direct_interaction></direct_interaction>
          <metabolic_interaction>
               <entry source_id="ENSG00000139178-MONOMER"></entry>
          </metabolic_interaction>
     </LOCATE_protein>
     <LOCATE_protein uid="6000471" uniprot="" refseq="">
          <externalannot>
               <source db="HPRD" db_id="15589" goid="GO:0005813">Centrosome</source>
          </externalannot>
          <literature></literature>
          <direct_interaction>
               <entry source="HPRD" source_id="15589" uniprot="Q96RT7" refseq="NP_065194.2">
                    <name>Tubulin gamma complex associated protein 6</name>
                    <interactor type="complex" pubmed_id="11694571">
                         <molecule source_id="01853" gene_symbol="TUBG1" uniprot="P23258" refseq="">Tubulin gamma 1</molecule>
                         <molecule source_id="10289" gene_symbol="TUBGCP3" uniprot="Q96CW5" refseq="">Gamma-tubulin complex component 3</molecule>
                         <molecule source_id="12177" gene_symbol="TUBGCP5" uniprot="Q96RT8" refseq="">Tubulin gamma complex associated protein 5</molecule>
                         <molecule source_id="18245" gene_symbol="TUBGCP2" uniprot="Q9BSJ2" refseq="">Gamma tubulin complex protein 2</molecule>
                    </interactor>
                    <interactor type="complex" pubmed_id="11694571">
                         <molecule source_id="01853" gene_symbol="TUBG1" uniprot="P23258" refseq="">Tubulin gamma 1</molecule>
                         <molecule source_id="10289" gene_symbol="TUBGCP3" uniprot="Q96CW5" refseq="">Gamma-tubulin complex component 3</molecule>
                         <molecule source_id="10616" gene_symbol="-" uniprot="-" refseq="">Gamma tubulin ring complex protein</molecule>
                         <molecule source_id="12177" gene_symbol="TUBGCP5" uniprot="Q96RT8" refseq="">Tubulin gamma complex associated protein 5</molecule>
                         <molecule source_id="18245" gene_symbol="TUBGCP2" uniprot="Q9BSJ2" refseq="">Gamma tubulin complex protein 2</molecule>
                    </interactor>
               </entry>
          </direct_interaction>
          <metabolic_interaction></metabolic_interaction>
     </LOCATE_protein>
     <LOCATE_protein uid="6000472" uniprot="Q68D34" refseq="NP_001493">
          <externalannot>
               <source db="HPRD" db_id="04279" goid="GO:0005576">extracellular region</source>
               <source db="HPRD" db_id="04279" goid="GO:0005886">Plasma Membrane</source>
               <source db="HPRD" db_id="04279" goid="GO:0005737">Cytoplasm</source>
               <source db="HPRD" db_id="04279" goid="GO:0030141">Secretory Granule</source>
          </externalannot>
          <literature></literature>
          <direct_interaction></direct_interaction>
          <metabolic_interaction>
               <entry source_id="ENSG00000169347-MONOMER"></entry>
          </metabolic_interaction>
     </LOCATE_protein>
     <LOCATE_protein uid="6000474" uniprot="" refseq="NP_000585">
          <externalannot></externalannot>
          <literature>
               <source pmid="8597870" organism="Human">
                    <subcellular_loction goid="GO:0005886;GO:0005576">Plasma MembraneExtracellular</subcellular_loction>
               </source>
          </literature>
          <direct_interaction>
               <entry source="DIP" source_id="2895" uniprot="P01375" refseq="NP_000585">
                    <name>TNF</name>
                    <interactor>
                         <molecule source_id="407" uniprot="P19438" refseq="NP_001056"></molecule>
                    </interactor>
                    <interactor>
                         <molecule source_id="78" uniprot="P20333" refseq="NP_001057"></molecule>
                    </interactor>
                    <interactor>
                         <molecule source_id="2928" uniprot="P36941" refseq="NP_002333"></molecule>
                    </interactor>
                    <interactor>
                         <molecule source_id="2910" uniprot="P01374" refseq="NP_000586"></molecule>
                    </interactor>
                    <interactor>
                         <molecule source_id="6245" uniprot="P19438" refseq=""></molecule>
                    </interactor>
               </entry>
          </direct_interaction>
          <metabolic_interaction>
               <entry source_id="ENSG00000111956-MONOMER"></entry>
          </metabolic_interaction>
     </LOCATE_protein>
     <LOCATE_protein uid="6000475" uniprot="Q4L235" refseq="NP_861522">
          <externalannot></externalannot>
          <literature></literature>
          <direct_interaction></direct_interaction>
          <metabolic_interaction>
               <entry source_id="hsa:132949">
                    <gene_name>AASDH</gene_name>
                    <defination>aminoadipate-semialdehyde dehydrogenase (EC:1.2.1.31)</defination>
                    <orthology>KO :K00142</orthology>
                    <class>Metabolism; Amino Acid Metabolism; Lysine biosynthesis [PATH:hsa00300] Metabolism; Amino Acid Metabolism; Lysine degradation [PATH:hsa00310]</class>
                    <enzyme>1.2.1.31</enzyme>
                    <reaction accession="hsa:R03102">
                         <name>L-2-Aminoadipate-6-semialdehyde:NAD+ 6-oxidoreductase</name>
                         <definition>L-2-Aminoadipate-6-semialdehyde:NAD+ 6-oxidoreductase</definition>
                         <equation>C04076 + C00003 + C00001 &lt;=&gt; C00956 + C00004 + C00080</equation>
                         <reactant_pair type="cofac" accession="A00002">C00003_C00004</reactant_pair>
                         <reactant_pair type="main" accession="A00500">C00956_C04076</reactant_pair>
                         <reactant_pair type="leavePATHWAY" accession="A06011">C00001_C00956</reactant_pair>
                    </reaction>
                    <reaction accession="hsa:R03103">
                         <name>L-2-Aminoadipate-6-semialdehyde:NADP+ 6-oxidoreductase</name>
                         <definition>L-2-Aminoadipate-6-semialdehyde:NADP+ 6-oxidoreductase</definition>
                         <equation>C04076 + C00006 + C00001 &lt;=&gt; C00956 + C00005 + C00080</equation>
                         <reactant_pair type="cofac" accession="A00001">C00005_C00006</reactant_pair>
                         <reactant_pair type="main" accession="A00500">C00956_C04076</reactant_pair>
                         <reactant_pair type="leavePATHWAY" accession="A06011">C00001_C00956</reactant_pair>
                    </reaction>
                    <mol_info>
                         <substrate>
                              <compound name="L-2-aminoadipate6-semialdehyde" formula="C6H11NO3&#10;">C04076</compound>
                              <compound name="NAD+" formula="C21H28N7O14P2&#10;">C00003</compound>
                              <compound name="NADP+" formula="C21H29N7O17P3&#10;">C00006</compound>
                              <compound name="H2O" formula="H2O&#10;">C00001</compound>
                         </substrate>
                         <product>
                              <compound name="L-2-aminoadipate" formula="C6H11NO4&#10;">C00956</compound>
                              <compound name="NADH" formula="C21H29N7O14P2&#10;">C00004</compound>
                              <compound name="NADPH" formula="C21H30N7O17P3&#10;">C00005</compound>
                              <compound name="H+" formula="H&#10;">C00080</compound>
                         </product>
                    </mol_info>
               </entry>
               <entry source_id="ENSG00000090987-MONOMER"></entry>
          </metabolic_interaction>
     </LOCATE_protein>
     <LOCATE_protein uid="6000478" uniprot="Q2VI00" refseq="NP_001035959">
          <externalannot>
               <source db="HPRD" db_id="09220" goid="GO:0005886">Plasma Membrane</source>
          </externalannot>
          <literature></literature>
          <direct_interaction></direct_interaction>
          <metabolic_interaction></metabolic_interaction>
     </LOCATE_protein>
     <LOCATE_protein uid="6000479" uniprot="" refseq="">
          <externalannot></externalannot>
          <literature></literature>
          <direct_interaction></direct_interaction>
          <metabolic_interaction></metabolic_interaction>
     </LOCATE_protein>
     <LOCATE_protein uid="6000480" uniprot="" refseq="">
          <externalannot></externalannot>
          <literature></literature>
          <direct_interaction>
               <entry source="HPRD" source_id="15307" uniprot="-" refseq="NP_001034796.1">
                    <name>Serologically defined colon cancer antigen 3</name>
                    <interactor type="direct" pubmed_id="15388255">
                         <molecule source_id="02434" gene_symbol="CD99" uniprot="P14209" refseq="">CD99</molecule>
                    </interactor>
                    <interactor type="direct" pubmed_id="16169070">
                         <molecule source_id="06577" gene_symbol="GIT1" uniprot="Q9Y2X7" refseq="">GIT1</molecule>
                    </interactor>
                    <interactor type="direct" pubmed_id="16169070">
                         <molecule source_id="01899" gene_symbol="VIM" uniprot="P08670" refseq="">Vimentin</molecule>
                    </interactor>
                    <interactor type="direct" pubmed_id="16169070">
                         <molecule source_id="09071" gene_symbol="CHD3" uniprot="Q12873" refseq="">Chromodomain helicase DNA binding protein 3</molecule>
                    </interactor>
               </entry>
          </direct_interaction>
          <metabolic_interaction></metabolic_interaction>
     </LOCATE_protein>
     <LOCATE_protein uid="6000481" uniprot="" refseq="">
          <externalannot></externalannot>
          <literature></literature>
          <direct_interaction></direct_interaction>
          <metabolic_interaction></metabolic_interaction>
     </LOCATE_protein>
     <LOCATE_protein uid="6000486" uniprot="" refseq="">
          <externalannot></externalannot>
          <literature></literature>
          <direct_interaction></direct_interaction>
          <metabolic_interaction></metabolic_interaction>
     </LOCATE_protein>
     <LOCATE_protein uid="6000488" uniprot="" refseq="NP_004251">
          <externalannot></externalannot>
          <literature></literature>
          <direct_interaction></direct_interaction>
          <metabolic_interaction>
               <entry source_id="ENSG00000160957-MONOMER"></entry>
          </metabolic_interaction>
     </LOCATE_protein>
     <LOCATE_protein uid="6000489" uniprot="Q59EN6" refseq="NP_000534">
          <externalannot>
               <source db="HPRD" db_id="06353" goid="GO:0005783">Endoplasmic Reticulum</source>
               <source db="HPRD" db_id="06353" goid="GO:0005764">Lysosomes</source>
               <source db="HPRD" db_id="06353" goid="GO:0005886">Plasma Membrane</source>
               <source db="UniProt/SPTrEMBL" db_id="ASM_HUMAN" goid="GO:0005764">lysosomes</source>
          </externalannot>
          <literature>
               <source pmid="10871611" organism="Mouse">
                    <subcellular_loction goid="GO:0005783">Endoplasmic Reticulum</subcellular_loction>
               </source>
          </literature>
          <direct_interaction></direct_interaction>
          <metabolic_interaction>
               <entry source_id="ENSG00000166311-MONOMER">
                    <common_name>sphingomyelin phosphodiesterase precursor</common_name>
                    <enzyme_reaction>ENZRXN66-1641</enzyme_reaction>
                    <reaction accession="SPHINGOMYELIN-PHOSPHODIESTERASE-RXN" type="EC-3.1.4,Small-Molecule-Reactions">|Sphingomyelins| + WATER &lt;=&gt; PHOSPHORYL-CHOLINE + CERAMIDE</reaction>
                    <pathway></pathway>
                    <mol_info>
                         <substrate>
                              <compound formula="" type="" accession="PYRIDOXINE-5P">Sphingomyelins</compound>
                              <compound formula="H2O1" type="Unclassified-Compounds" accession="WATER">WATER</compound>
                         </substrate>
                         <product>
                              <compound formula="C5H15N1O4P1" type="Unclassified-Compounds" accession="PHOSPHORYL-CHOLINE">PHOSPHORYL-CHOLINE</compound>
                              <compound formula="C19H36N1O3R1" type="Ceramides" accession="CERAMIDE">CERAMIDE</compound>
                         </product>
                    </mol_info>
               </entry>
          </metabolic_interaction>
     </LOCATE_protein>
     <LOCATE_protein uid="6000490" uniprot="" refseq="">
          <externalannot></externalannot>
          <literature></literature>
          <direct_interaction></direct_interaction>
          <metabolic_interaction></metabolic_interaction>
     </LOCATE_protein>
     <LOCATE_protein uid="6000493" uniprot="" refseq="">
          <externalannot>
               <source db="HPRD" db_id="04020" goid="GO:0005886">Plasma Membrane</source>
          </externalannot>
          <literature>
               <source pmid="15908431" organism="Mouse">
                    <subcellular_loction goid="GO:0005737;GO:0005886">CytoplasmPlasma Membrane</subcellular_loction>
               </source>
          </literature>
          <direct_interaction>
               <entry source="HPRD" source_id="04020" uniprot="Q96QZ7" refseq="NP_001028229.1">
                    <name>BAI1-associated protein 1</name>
                    <interactor type="direct" pubmed_id="9169421">
                         <molecule source_id="00128" gene_symbol="TFAP2A" uniprot="P05549" refseq="">Transcription factor AP-2 alpha (activating enhancer binding protein 2 alpha)</molecule>
                    </interactor>
                    <interactor type="direct" pubmed_id="9169421">
                         <molecule source_id="00546" gene_symbol="DAG1" uniprot="Q14118" refseq="">Dystroglycan</molecule>
                    </interactor>
                    <interactor type="direct" pubmed_id="9169421">
                         <molecule source_id="00745" gene_symbol="RASA1" uniprot="P20936" refseq="">RasGAP</molecule>
                    </interactor>
                    <interactor type="direct" pubmed_id="9169421">
                         <molecule source_id="01000" gene_symbol="IL6R" uniprot="P08887" refseq="">Interleukin 6 receptor alpha</molecule>
                    </interactor>
                    <interactor type="direct" pubmed_id="9169421">
                         <molecule source_id="02053" gene_symbol="CLCN5" uniprot="P51795" refseq="">Chloride channel 5</molecule>
                    </interactor>
                    <interactor type="direct" pubmed_id="11274227">
                         <molecule source_id="02509" gene_symbol="LRP2" uniprot="P98164" refseq="">Megalin</molecule>
                    </interactor>
                    <interactor type="direct" pubmed_id="16043488">
                         <molecule source_id="02327" gene_symbol="AMOT" uniprot="Q4VCS5" refseq="">Angiomotin</molecule>
                    </interactor>
                    <interactor type="direct" pubmed_id="9647739">
                         <molecule source_id="04062" gene_symbol="BAI1" uniprot="O14514" refseq="">Brain specific angiogenesis inhibitor 1</molecule>
                    </interactor>
                    <interactor type="direct" pubmed_id="12042308">
                         <molecule source_id="05222" gene_symbol="ACTN4" uniprot="O43707" refseq="">Actinin alpha 4</molecule>
                    </interactor>
                    <interactor type="direct" pubmed_id="9647693">
                         <molecule source_id="06311" gene_symbol="ATN1" uniprot="P54259" refseq="">Atrophin 1</molecule>
                    </interactor>
                    <interactor type="direct" pubmed_id="11350080">
                         <molecule source_id="07342" gene_symbol="NET1" uniprot="Q7Z628" refseq="">NET1</molecule>
                    </interactor>
                    <interactor type="direct" pubmed_id="15317815">
                         <molecule source_id="10626" gene_symbol="ACCN3" uniprot="Q9UHC3" refseq="">Amiloride sensitive cation channel 3</molecule>
                    </interactor>
                    <interactor type="direct" pubmed_id="9169421">
                         <molecule source_id="11803" gene_symbol="TP53BP2" uniprot="Q13625" refseq="">Tumor suppressor p53 binding protein 2</molecule>
                    </interactor>
                    <interactor type="direct" pubmed_id="12042308">
                         <molecule source_id="12179" gene_symbol="SYNPO" uniprot="Q8N3V7" refseq="">Synaptopodin</molecule>
                    </interactor>
                    <interactor type="direct" pubmed_id="10772923">
                         <molecule source_id="00286" gene_symbol="CTNNB1" uniprot="P35222" refseq="">Catenin beta</molecule>
                    </interactor>
                    <interactor type="direct" pubmed_id="16217014">
                         <molecule source_id="02092" gene_symbol="RPS6KA3" uniprot="P51812" refseq="">Ribosomal protein S6 kinase alpha 3</molecule>
                    </interactor>
                    <interactor type="direct" pubmed_id="16217014">
                         <molecule source_id="03403" gene_symbol="RPS6KA2" uniprot="Q15349" refseq="">Ribosomal S6 kinase 3</molecule>
                    </interactor>
                    <interactor type="direct" pubmed_id="16217014">
                         <molecule source_id="03402" gene_symbol="RPS6KA1" uniprot="Q15418" refseq="">Ribosomal S6 kinase 1</molecule>
                    </interactor>
                    <interactor type="direct" pubmed_id="16169070">
                         <molecule source_id="02682" gene_symbol="GBP2" uniprot="P32456" refseq="">GBP2</molecule>
                    </interactor>
                    <interactor type="direct" pubmed_id="12773569">
                         <molecule source_id="19125" gene_symbol="-" uniprot="-" refseq="">Junctional adhesion molecule 4</molecule>
                    </interactor>
               </entry>
          </direct_interaction>
          <metabolic_interaction></metabolic_interaction>
     </LOCATE_protein>
     <LOCATE_protein uid="6000494" uniprot="P56559" refseq="NP_005728">
          <externalannot>
               <source db="UniProt/SPTrEMBL" db_id="ARL4C_HUMAN" goid="GO:0005634">nucleus</source>
               <source db="UniProt/SPTrEMBL" db_id="ARL4C_HUMAN" goid="GO:0005634">nucleus</source>
          </externalannot>
          <literature></literature>
          <direct_interaction></direct_interaction>
          <metabolic_interaction>
               <entry source_id="hsa:10123">
                    <gene_name>ARL4C</gene_name>
                    <defination>ADP-ribosylation factor-like 4C</defination>
                    <orthology>KO :K07947</orthology>
                    <class></class>
                    <enzyme></enzyme>
               </entry>
               <entry source_id="ENSG00000163304-MONOMER"></entry>
          </metabolic_interaction>
     </LOCATE_protein>
     <LOCATE_protein uid="6000495" uniprot="" refseq="">
          <externalannot></externalannot>
          <literature></literature>
          <direct_interaction></direct_interaction>
          <metabolic_interaction></metabolic_interaction>
     </LOCATE_protein>
     <LOCATE_protein uid="6000496" uniprot="" refseq="NP_060316">
          <externalannot></externalannot>
          <literature></literature>
          <direct_interaction></direct_interaction>
          <metabolic_interaction>
               <entry source_id="ENSG00000180098-MONOMER"></entry>
               <entry source_id="ENSG00000180361-MONOMER"></entry>
          </metabolic_interaction>
     </LOCATE_protein>
     <LOCATE_protein uid="6000497" uniprot="" refseq="">
          <externalannot></externalannot>
          <literature></literature>
          <direct_interaction></direct_interaction>
          <metabolic_interaction></metabolic_interaction>
     </LOCATE_protein>
     <LOCATE_protein uid="6000502" uniprot="" refseq="">
          <externalannot></externalannot>
          <literature></literature>
          <direct_interaction></direct_interaction>
          <metabolic_interaction></metabolic_interaction>
     </LOCATE_protein>
     <LOCATE_protein uid="6000507" uniprot="" refseq="NP_036350">
          <externalannot>
               <source db="HPRD" db_id="04420" goid="GO:0005737">Cytoplasm</source>
               <source db="HPRD" db_id="04420" goid="GO:0005730">Nucleolus</source>
               <source db="HPRD" db_id="04420" goid="GO:0005634">Nucleus</source>
          </externalannot>
          <literature>
               <source pmid="10749851" organism="Human">
                    <subcellular_loction goid="GO:0005634">Nucleus</subcellular_loction>
               </source>
          </literature>
          <direct_interaction></direct_interaction>
          <metabolic_interaction>
               <entry source_id="ENSG00000129351-MONOMER"></entry>
          </metabolic_interaction>
     </LOCATE_protein>
     <LOCATE_protein uid="6000508" uniprot="" refseq="">
          <externalannot></externalannot>
          <literature></literature>
          <direct_interaction></direct_interaction>
          <metabolic_interaction></metabolic_interaction>
     </LOCATE_protein>
     <LOCATE_protein uid="6000509" uniprot="" refseq="">
          <externalannot></externalannot>
          <literature></literature>
          <direct_interaction></direct_interaction>
          <metabolic_interaction></metabolic_interaction>
     </LOCATE_protein>
     <LOCATE_protein uid="6000510" uniprot="" refseq="NP_057662">
          <externalannot></externalannot>
          <literature></literature>
          <direct_interaction></direct_interaction>
          <metabolic_interaction>
               <entry source_id="ENSG00000048649-MONOMER"></entry>
          </metabolic_interaction>
     </LOCATE_protein>
     <LOCATE_protein uid="6000511" uniprot="" refseq="NP_061323">
          <externalannot>
               <source db="HPRD" db_id="14726" goid="GO:0005886">Plasma Membrane</source>
               <source db="HPRD" db_id="14726" goid="GO:0005783">Endoplasmic Reticulum</source>
          </externalannot>
          <literature></literature>
          <direct_interaction></direct_interaction>
          <metabolic_interaction>
               <entry source_id="ENSG00000056586-MONOMER"></entry>
          </metabolic_interaction>
     </LOCATE_protein>
     <LOCATE_protein uid="6000512" uniprot="" refseq="">
          <externalannot></externalannot>
          <literature></literature>
          <direct_interaction></direct_interaction>
          <metabolic_interaction></metabolic_interaction>
     </LOCATE_protein>
     <LOCATE_protein uid="6000516" uniprot="" refseq="NP_001196">
          <externalannot></externalannot>
          <literature></literature>
          <direct_interaction></direct_interaction>
          <metabolic_interaction>
               <entry source_id="ENSG00000113734-MONOMER"></entry>
          </metabolic_interaction>
     </LOCATE_protein>
     <LOCATE_protein uid="6000517" uniprot="" refseq="NP_002721">
          <externalannot></externalannot>
          <literature></literature>
          <direct_interaction></direct_interaction>
          <metabolic_interaction>
               <entry source_id="ENSG00000072062-MONOMER">
                    <common_name>cAMP-dependent protein kinase, alpha-catalytic subunit</common_name>
                    <enzyme_reaction>ENZRXN66-2353</enzyme_reaction>
                    <reaction accession="PROTEIN-KINASE-RXN" type="EC-2.7.11,Protein-Modification-Reactions">|General-Protein-Substrates| + ATP &lt;=&gt; |General-Phos-Protein-Substrates| + ADP</reaction>
                    <pathway></pathway>
                    <mol_info>
                         <substrate>
                              <compound formula="" type="" accession="PYRIDOXINE-5P">General-Protein-Substrates</compound>
                              <compound formula="C10H16N5O13P3" type="Purine-Triphosphates" accession="ATP">ATP</compound>
                         </substrate>
                         <product>
                              <compound formula="" type="" accession="PYRIDOXINE-5P">General-Phos-Protein-Substrates</compound>
                              <compound formula="C16H25N5O15P2" type="ADP-SUGARS" accession="ADP-D-GLUCOSE">ADP</compound>
                         </product>
                    </mol_info>
                    <common_name>cAMP-dependent protein kinase, alpha-catalytic subunit</common_name>
                    <enzyme_reaction>ENZRXN66-4290</enzyme_reaction>
                    <reaction accession="2.7.11.11-RXN" type="EC-2.7.11,Protein-Modification-Reactions">ATP + |General-Protein-Substrates| &lt;=&gt; ADP + |General-Phos-Protein-Substrates|</reaction>
                    <pathway></pathway>
                    <mol_info>
                         <substrate>
                              <compound formula="C10H16N5O13P3" type="Purine-Triphosphates" accession="ATP">ATP</compound>
                              <compound formula="" type="" accession="PYRIDOXINE-5P">General-Protein-Substrates</compound>
                         </substrate>
                         <product>
                              <compound formula="C16H25N5O15P2" type="ADP-SUGARS" accession="ADP-D-GLUCOSE">ADP</compound>
                              <compound formula="" type="" accession="PYRIDOXINE-5P">General-Phos-Protein-Substrates</compound>
                         </product>
                    </mol_info>
               </entry>
          </metabolic_interaction>
     </LOCATE_protein>
     <LOCATE_protein uid="6000518" uniprot="" refseq="NP_000610">
          <externalannot></externalannot>
          <literature></literature>
          <direct_interaction></direct_interaction>
          <metabolic_interaction>
               <entry source_id="ENSG00000111537-MONOMER"></entry>
          </metabolic_interaction>
     </LOCATE_protein>
     <LOCATE_protein uid="6000520" uniprot="" refseq="">
          <externalannot></externalannot>
          <literature></literature>
          <direct_interaction></direct_interaction>
          <metabolic_interaction></metabolic_interaction>
     </LOCATE_protein>
     <LOCATE_protein uid="6000521" uniprot="" refseq="NP_005545">
          <externalannot></externalannot>
          <literature></literature>
          <direct_interaction>
               <entry source="DIP" source_id="533" uniprot="P02538" refseq="NP_005545">
                    <name>KRT6A</name>
                    <interactor>
                         <molecule source_id="109" uniprot="P15924" refseq=""></molecule>
                    </interactor>
               </entry>
          </direct_interaction>
          <metabolic_interaction>
               <entry source_id="ENSG00000074729-MONOMER"></entry>
          </metabolic_interaction>
     </LOCATE_protein>
     <LOCATE_protein uid="6000522" uniprot="" refseq="NP_690056">
          <externalannot>
               <source db="HPRD" db_id="05983" goid="GO:0005737">Cytoplasm</source>
          </externalannot>
          <literature></literature>
          <direct_interaction></direct_interaction>
          <metabolic_interaction>
               <entry source_id="ENSG00000100099-MONOMER"></entry>
          </metabolic_interaction>
     </LOCATE_protein>
     <LOCATE_protein uid="6000524" uniprot="" refseq="">
          <externalannot>
               <source db="HPRD" db_id="09703" goid="GO:0005886">Plasma Membrane</source>
          </externalannot>
          <literature></literature>
          <direct_interaction>
               <entry source="HPRD" source_id="09703" uniprot="-" refseq="NP_803875.2">
                    <name>PKHD1 like 1</name>
               </entry>
          </direct_interaction>
          <metabolic_interaction></metabolic_interaction>
     </LOCATE_protein>
     <LOCATE_protein uid="6000525" uniprot="Q53GY5" refseq="NP_073557">
          <externalannot>
               <source db="LIFEdb" db_id="BC009323" goid="GO:0005737">cytoplasm</source>
               <source db="LIFEdb" db_id="BC009323" goid="GO:0005634">nucleus,nucleolus</source>
          </externalannot>
          <literature></literature>
          <direct_interaction>
               <entry source="DIP" source_id="29261" uniprot="Q8WYQ5" refseq="NP_073557">
                    <name>DGCR8</name>
               </entry>
          </direct_interaction>
          <metabolic_interaction>
               <entry source_id="54487-MONOMER"></entry>
          </metabolic_interaction>
     </LOCATE_protein>
     <LOCATE_protein uid="6000526" uniprot="" refseq="">
          <externalannot></externalannot>
          <literature></literature>
          <direct_interaction></direct_interaction>
          <metabolic_interaction></metabolic_interaction>
     </LOCATE_protein>
     <LOCATE_protein uid="6000530" uniprot="Q59HD9" refseq="NP_001007076">
          <externalannot></externalannot>
          <literature></literature>
          <direct_interaction></direct_interaction>
          <metabolic_interaction></metabolic_interaction>
     </LOCATE_protein>
     <LOCATE_protein uid="6000531" uniprot="A4D158" refseq="NP_000896">
          <externalannot>
               <source db="HPRD" db_id="01214" goid="GO:0005576">extracellular region</source>
          </externalannot>
          <literature></literature>
          <direct_interaction></direct_interaction>
          <metabolic_interaction>
               <entry source_id="hsa:4852">
                    <gene_name>NPY</gene_name>
                    <defination>neuropeptide Y</defination>
                    <orthology>KO :K05232</orthology>
                    <class>Environmental Information Processing; Signaling Molecules and Interaction; Neuroactive ligand-receptor interaction [PATH:hsa04080] Cellular Processes; Endocrine System; Adipocytokine signaling pathway [PATH:hsa04920]</class>
                    <enzyme></enzyme>
               </entry>
               <entry source_id="ENSG00000122585-MONOMER"></entry>
          </metabolic_interaction>
     </LOCATE_protein>
     <LOCATE_protein uid="6000534" uniprot="" refseq="NP_055306">
          <externalannot></externalannot>
          <literature></literature>
          <direct_interaction>
               <entry source="DIP" source_id="29004" uniprot="O15409" refseq="NP_055306">
                    <name>FOXP2</name>
               </entry>
          </direct_interaction>
          <metabolic_interaction>
               <entry source_id="ENSG00000128573-MONOMER"></entry>
          </metabolic_interaction>
     </LOCATE_protein>
     <LOCATE_protein uid="6000535" uniprot="" refseq="">
          <externalannot></externalannot>
          <literature></literature>
          <direct_interaction>
               <entry source="HPRD" source_id="10721" uniprot="-" refseq="NP_001077430.1">
                    <name>C19orf14 protein</name>
                    <interactor type="direct" pubmed_id="16189514">
                         <molecule source_id="04206" gene_symbol="MAPK9" uniprot="P45984" refseq="">Mitogen-activated protein kinase 9</molecule>
                    </interactor>
                    <interactor type="direct" pubmed_id="16169070">
                         <molecule source_id="10721" gene_symbol="WDR62" uniprot="-" refseq="">C19orf14 protein</molecule>
                    </interactor>
                    <interactor type="direct" pubmed_id="16169070">
                         <molecule source_id="11480" gene_symbol="RALY" uniprot="Q9UKM9" refseq="">RNA-binding protein Raly</molecule>
                    </interactor>
                    <interactor type="direct" pubmed_id="16169070">
                         <molecule source_id="02511" gene_symbol="TBP" uniprot="P20226" refseq="">TATA box binding protein</molecule>
                    </interactor>
                    <interactor type="direct" pubmed_id="16169070">
                         <molecule source_id="17975" gene_symbol="C1orf103" uniprot="Q5T3J3" refseq="">Receptor-interacting factor 1</molecule>
                    </interactor>
               </entry>
          </direct_interaction>
          <metabolic_interaction></metabolic_interaction>
     </LOCATE_protein>
     <LOCATE_protein uid="6000536" uniprot="" refseq="NP_057284">
          <externalannot></externalannot>
          <literature></literature>
          <direct_interaction></direct_interaction>
          <metabolic_interaction>
               <entry source_id="ENSG00000128534-MONOMER"></entry>
          </metabolic_interaction>
     </LOCATE_protein>
     <LOCATE_protein uid="6000540" uniprot="" refseq="">
          <externalannot></externalannot>
          <literature></literature>
          <direct_interaction></direct_interaction>
          <metabolic_interaction></metabolic_interaction>
     </LOCATE_protein>
     <LOCATE_protein uid="6000541" uniprot="Q96GL6" refseq="NP_003044">
          <externalannot>
               <source db="HPRD" db_id="01897" goid="GO:0005886">Plasma Membrane</source>
               <source db="HPRD" db_id="01897" goid="GO:0005737">Cytoplasm</source>
          </externalannot>
          <literature></literature>
          <direct_interaction></direct_interaction>
          <metabolic_interaction>
               <entry source_id="ENSG00000036565-MONOMER"></entry>
          </metabolic_interaction>
     </LOCATE_protein>
     <LOCATE_protein uid="6000542" uniprot="" refseq="NP_076869">
          <externalannot>
               <source db="HPRD" db_id="10540" goid="GO:0005783">Endoplasmic Reticulum</source>
          </externalannot>
          <literature></literature>
          <direct_interaction></direct_interaction>
          <metabolic_interaction>
               <entry source_id="ENSG00000167397-MONOMER"></entry>
          </metabolic_interaction>
     </LOCATE_protein>
     <LOCATE_protein uid="6000546" uniprot="" refseq="NP_000188">
          <externalannot></externalannot>
          <literature></literature>
          <direct_interaction></direct_interaction>
          <metabolic_interaction>
               <entry source_id="ENSG00000130948-MONOMER">
                    <common_name>estradiol 17 beta-dehydrogenase 3</common_name>
                    <enzyme_reaction>ENZRXN66-1453</enzyme_reaction>
                    <reaction accession="ESTRADIOL-17-BETA-DEHYDROGENASE-RXN" type="EC-1.1.1,Small-Molecule-Reactions">|NAD(P)| + CPD-352 &lt;=&gt; |NAD(P)H| + ESTRONE</reaction>
                    <pathway></pathway>
                    <mol_info>
                         <substrate>
                              <compound formula="" type="NAD(P)H" accession="PYRIDOXINE-5P">NAD(P)</compound>
                              <compound formula="C18H24O2" type="Steroids" accession="CPD-352">CPD-352</compound>
                         </substrate>
                         <product>
                              <compound formula="" type="NAD(P)H" accession="PYRIDOXINE-5P">NAD(P)H</compound>
                              <compound formula="C18H22O2" type="Hormones" accession="ESTRONE">ESTRONE</compound>
                         </product>
                    </mol_info>
               </entry>
          </metabolic_interaction>
     </LOCATE_protein>
     <LOCATE_protein uid="6000548" uniprot="" refseq="">
          <externalannot></externalannot>
          <literature></literature>
          <direct_interaction></direct_interaction>
          <metabolic_interaction></metabolic_interaction>
     </LOCATE_protein>
     <LOCATE_protein uid="6000551" uniprot="" refseq="">
          <externalannot></externalannot>
          <literature></literature>
          <direct_interaction></direct_interaction>
          <metabolic_interaction></metabolic_interaction>
     </LOCATE_protein>
     <LOCATE_protein uid="6000553" uniprot="" refseq="">
          <externalannot></externalannot>
          <literature></literature>
          <direct_interaction></direct_interaction>
          <metabolic_interaction></metabolic_interaction>
     </LOCATE_protein>
     <LOCATE_protein uid="6000554" uniprot="" refseq="">
          <externalannot></externalannot>
          <literature>
               <source pmid="14561759" organism="Rat">
                    <subcellular_loction goid="GO:0005777">Peroxisome</subcellular_loction>
               </source>
          </literature>
          <direct_interaction></direct_interaction>
          <metabolic_interaction></metabolic_interaction>
     </LOCATE_protein>
     <LOCATE_protein uid="6000555" uniprot="" refseq="">
          <externalannot></externalannot>
          <literature></literature>
          <direct_interaction></direct_interaction>
          <metabolic_interaction></metabolic_interaction>
     </LOCATE_protein>
     <LOCATE_protein uid="6000556" uniprot="A4D2M0" refseq="NP_003587">
          <externalannot>
               <source db="HPRD" db_id="07216" goid="GO:0005794">Golgi Apparatus</source>
          </externalannot>
          <literature>
               <source pmid="15047867" organism="Rat">
                    <subcellular_loction goid="GO:0005794"></subcellular_loction>
               </source>
          </literature>
          <direct_interaction></direct_interaction>
          <metabolic_interaction>
               <entry source_id="hsa:8460">
                    <gene_name>TPST1</gene_name>
                    <defination>tyrosylprotein sulfotransferase 1 (EC:2.8.2.20)</defination>
                    <orthology>KO :K01021</orthology>
                    <class></class>
                    <enzyme>2.8.2.20</enzyme>
                    <reaction accession="hsa:R02586">
                         <name>3'-Phosphoadenylylsulfate:protein-tyrosine O-sulfotransferase</name>
                         <definition>3'-Phosphoadenylylsulfate:protein-tyrosine O-sulfotransferase</definition>
                         <equation>C00053 + C00585 &lt;=&gt; C00054 + C03721</equation>
                         <reactant_pair type="main" accession="A00016">C00053_C00054</reactant_pair>
                         <reactant_pair type="main" accession="A02324">C00585_C03721</reactant_pair>
                         <reactant_pair type="trans" accession="A07090">C00053_C03721</reactant_pair>
                    </reaction>
                    <mol_info>
                         <substrate>
                              <compound name="3'-phosphoadenylylsulfate" formula="C10H15N5O13P2S&#10;">C00053</compound>
                              <compound name="proteintyrosine" formula="C10H10N2O3R2&#10;">C00585</compound>
                         </substrate>
                         <product>
                              <compound name="adenosine3',5'-bisphosphate" formula="C10H15N5O10P2&#10;">C00054</compound>
                              <compound name="proteintyrosine-O-sulfate" formula="C10H10N2O6SR2&#10;">C03721</compound>
                         </product>
                    </mol_info>
               </entry>
               <entry source_id="ENSG00000169902-MONOMER">
                    <common_name>protein-tyrosine sulfotransferase 1</common_name>
                    <enzyme_reaction>ENZRXN66-1235</enzyme_reaction>
                    <reaction accession="PROTEIN-TYROSINE-SULFOTRANSFERASE-RXN" type="Protein-Modification-Reactions,EC-2.8.2">|Protein-Tyrosines| + |Protein-Tyrosines| + PAPS &lt;=&gt; PROTEIN-TYROSINE-O-SULFATE + PAP</reaction>
                    <pathway></pathway>
                    <mol_info>
                         <substrate>
                              <compound formula="" type="Protein-Tyrosines" accession="PYRIDOXINE-5P">Protein-Tyrosines</compound>
                              <compound formula="" type="Protein-Tyrosines" accession="PYRIDOXINE-5P">Protein-Tyrosines</compound>
                              <compound formula="C10H15N5O13P2S1" type="Unclassified-Compounds" accession="PAPS">PAPS</compound>
                         </substrate>
                         <product>
                              <compound formula="C10H10N2O6|Protein|2S1" type="Protein-Tyrosines" accession="PROTEIN-TYROSINE-O-SULFATE">PROTEIN-TYROSINE-O-SULFATE</compound>
                              <compound formula="C10H15N5O10P2" type="Unclassified-Compounds" accession="PAP">PAP</compound>
                         </product>
                    </mol_info>
               </entry>
          </metabolic_interaction>
     </LOCATE_protein>
     <LOCATE_protein uid="6000557" uniprot="Q6ZU64" refseq="NP_919278">
          <externalannot></externalannot>
          <literature></literature>
          <direct_interaction></direct_interaction>
          <metabolic_interaction>
               <entry source_id="ENSG00000181378-MONOMER"></entry>
          </metabolic_interaction>
     </LOCATE_protein>
     <LOCATE_protein uid="6000558" uniprot="" refseq="NP_061152">
          <externalannot></externalannot>
          <literature></literature>
          <direct_interaction></direct_interaction>
          <metabolic_interaction>
               <entry source_id="ENSG00000005483-MONOMER"></entry>
          </metabolic_interaction>
     </LOCATE_protein>
     <LOCATE_protein uid="6000559" uniprot="Q6ZMK4" refseq="NP_115874">
          <externalannot>
               <source db="HPRD" db_id="12186" goid="GO:0005634">Nucleus</source>
          </externalannot>
          <literature></literature>
          <direct_interaction></direct_interaction>
          <metabolic_interaction>
               <entry source_id="ENSG00000125885-MONOMER"></entry>
          </metabolic_interaction>
     </LOCATE_protein>
     <LOCATE_protein uid="6000560" uniprot="" refseq="">
          <externalannot></externalannot>
          <literature></literature>
          <direct_interaction></direct_interaction>
          <metabolic_interaction></metabolic_interaction>
     </LOCATE_protein>
     <LOCATE_protein uid="6000564" uniprot="" refseq="">
          <externalannot>
               <source db="HPRD" db_id="00800" goid="GO:0005634">Nucleus</source>
          </externalannot>
          <literature></literature>
          <direct_interaction>
               <entry source="HPRD" source_id="00800" uniprot="P20823" refseq="NP_000536.4">
                    <name>Transcription factor 1</name>
                    <interactor type="direct" pubmed_id="11134330">
                         <molecule source_id="00026" gene_symbol="STAT3" uniprot="P40763" refseq="">STAT3</molecule>
                    </interactor>
                    <interactor type="direct" pubmed_id="2460858">
                         <molecule source_id="00062" gene_symbol="ALB" uniprot="P02768" refseq="">Albumin</molecule>
                    </interactor>
                    <interactor type="direct" pubmed_id="8288579">
                         <molecule source_id="00296" gene_symbol="CEBPA" uniprot="P49715" refseq="">C/EBP alpha</molecule>
                    </interactor>
                    <interactor type="direct" pubmed_id="12107263,11266540">
                         <molecule source_id="00286" gene_symbol="CTNNB1" uniprot="P35222" refseq="">Catenin beta</molecule>
                    </interactor>
                    <interactor type="direct" pubmed_id="9092652">
                         <molecule source_id="00523" gene_symbol="PCBD1" uniprot="P61457" refseq="">Pterin-4 alpha carbinolamine dehydratase</molecule>
                    </interactor>
                    <interactor type="direct" pubmed_id="10779377">
                         <molecule source_id="01250" gene_symbol="POU2F1" uniprot="P14859" refseq="">Octamer binding transcription factor 1</molecule>
                    </interactor>
                    <interactor type="direct" pubmed_id="11134330">
                         <molecule source_id="01275" gene_symbol="FOS" uniprot="P01100" refseq="">c-Fos</molecule>
                    </interactor>
                    <interactor type="direct" pubmed_id="10777539">
                         <molecule source_id="01819" gene_symbol="SRC" uniprot="P12931" refseq="">c-Src</molecule>
                    </interactor>
                    <interactor type="direct" pubmed_id="10777539">
                         <molecule source_id="02534" gene_symbol="CREBBP" uniprot="Q92793" refseq="">CREBBP</molecule>
                    </interactor>
                    <interactor type="direct" pubmed_id="10209158">
                         <molecule source_id="02557" gene_symbol="TLE1" uniprot="Q04724" refseq="">TLE1</molecule>
                    </interactor>
                    <interactor type="direct" pubmed_id="9792724">
                         <molecule source_id="02612" gene_symbol="HNF4A" uniprot="P41235" refseq="">Hepatocyte nuclear factor 4 alpha</molecule>
                    </interactor>
                    <interactor type="direct" pubmed_id="10677375">
                         <molecule source_id="02622" gene_symbol="CDX2" uniprot="Q99626" refseq="">CDX2</molecule>
                    </interactor>
                    <interactor type="direct" pubmed_id="10777539">
                         <molecule source_id="03629" gene_symbol="RAC3" uniprot="P60763" refseq="">Ras related C3 botulinum substrate 3</molecule>
                    </interactor>
                    <interactor type="direct" pubmed_id="11978637">
                         <molecule source_id="04078" gene_symbol="EP300" uniprot="Q09472" refseq="">E1A binding protein p300</molecule>
                    </interactor>
                    <interactor type="direct" pubmed_id="10777539">
                         <molecule source_id="06780" gene_symbol="PCAF" uniprot="Q92831" refseq="">PCAF</molecule>
                    </interactor>
                    <interactor type="direct" pubmed_id="2044952">
                         <molecule source_id="08926" gene_symbol="TCF2" uniprot="P35680" refseq="">Transcription factor 2</molecule>
                    </interactor>
                    <interactor type="direct" pubmed_id="12011060,14715527">
                         <molecule source_id="17029" gene_symbol="GATA5" uniprot="Q9BWX5" refseq="">Transcription factor GATA 5</molecule>
                    </interactor>
                    <interactor type="direct" pubmed_id="12453420">
                         <molecule source_id="00800" gene_symbol="TCF1" uniprot="P20823" refseq="">Transcription factor 1</molecule>
                    </interactor>
               </entry>
          </direct_interaction>
          <metabolic_interaction></metabolic_interaction>
     </LOCATE_protein>
     <LOCATE_protein uid="6000566" uniprot="" refseq="">
          <externalannot></externalannot>
          <literature></literature>
          <direct_interaction></direct_interaction>
          <metabolic_interaction></metabolic_interaction>
     </LOCATE_protein>
     <LOCATE_protein uid="6000568" uniprot="" refseq="">
          <externalannot></externalannot>
          <literature></literature>
          <direct_interaction></direct_interaction>
          <metabolic_interaction></metabolic_interaction>
     </LOCATE_protein>
     <LOCATE_protein uid="6000569" uniprot="" refseq="NP_068755">
          <externalannot>
               <source db="HPRD" db_id="10156" goid="GO:0005634">Nucleus</source>
          </externalannot>
          <literature></literature>
          <direct_interaction></direct_interaction>
          <metabolic_interaction>
               <entry source_id="ENSG00000116183-MONOMER"></entry>
          </metabolic_interaction>
     </LOCATE_protein>
     <LOCATE_protein uid="6000570" uniprot="Q6T2V5" refseq="NP_775747">
          <externalannot></externalannot>
          <literature></literature>
          <direct_interaction></direct_interaction>
          <metabolic_interaction>
               <entry source_id="ENSG00000162004-MONOMER"></entry>
          </metabolic_interaction>
     </LOCATE_protein>
     <LOCATE_protein uid="6000573" uniprot="" refseq="NP_002293">
          <externalannot></externalannot>
          <literature>
               <source pmid="9266841" organism="Human">
                    <subcellular_loction goid="GO:0005576">Extracellular</subcellular_loction>
               </source>
          </literature>
          <direct_interaction></direct_interaction>
          <metabolic_interaction>
               <entry source_id="ENSG00000145826-MONOMER"></entry>
          </metabolic_interaction>
     </LOCATE_protein>
     <LOCATE_protein uid="6000576" uniprot="" refseq="NP_115787">
          <externalannot></externalannot>
          <literature></literature>
          <direct_interaction></direct_interaction>
          <metabolic_interaction>
               <entry source_id="ENSG00000119147-MONOMER"></entry>
          </metabolic_interaction>
     </LOCATE_protein>
     <LOCATE_protein uid="6000578" uniprot="" refseq="NP_004477">
          <externalannot></externalannot>
          <literature></literature>
          <direct_interaction></direct_interaction>
          <metabolic_interaction>
               <entry source_id="ENSG00000167110-MONOMER"></entry>
          </metabolic_interaction>
     </LOCATE_protein>
     <LOCATE_protein uid="6000579" uniprot="" refseq="NP_998760">
          <externalannot>
               <source db="LIFEdb" db_id="BC011906" goid="GO:0005737">cytoplasm,nucleus</source>
          </externalannot>
          <literature></literature>
          <direct_interaction></direct_interaction>
          <metabolic_interaction></metabolic_interaction>
     </LOCATE_protein>
     <LOCATE_protein uid="6000581" uniprot="" refseq="NP_055070">
          <externalannot></externalannot>
          <literature></literature>
          <direct_interaction></direct_interaction>
          <metabolic_interaction>
               <entry source_id="ENSG00000144785-MONOMER"></entry>
          </metabolic_interaction>
     </LOCATE_protein>
     <LOCATE_protein uid="6000582" uniprot="" refseq="NP_001007566">
          <externalannot></externalannot>
          <literature></literature>
          <direct_interaction></direct_interaction>
          <metabolic_interaction></metabolic_interaction>
     </LOCATE_protein>
     <LOCATE_protein uid="6000583" uniprot="" refseq="NP_005990">
          <externalannot>
               <source db="HPRD" db_id="04270" goid="GO:0005737">Cytoplasm</source>
               <source db="HPRD" db_id="04270" goid="GO:0005634">Nucleus</source>
          </externalannot>
          <literature>
               <source pmid="11278549" organism="Human">
                    <subcellular_loction goid="GO:0005794;GO:0005737">CytoplasmGolgi Apparatus</subcellular_loction>
               </source>
          </literature>
          <direct_interaction></direct_interaction>
          <metabolic_interaction>
               <entry source_id="ENSG00000116918-MONOMER"></entry>
          </metabolic_interaction>
     </LOCATE_protein>
     <LOCATE_protein uid="6000584" uniprot="" refseq="NP_009058">
          <externalannot>
               <source db="HPRD" db_id="01898" goid="GO:0005886">Plasma Membrane</source>
               <source db="HPRD" db_id="01898" goid="GO:0005737">Cytoplasm</source>
          </externalannot>
          <literature></literature>
          <direct_interaction></direct_interaction>
          <metabolic_interaction>
               <entry source_id="ENSG00000127831-MONOMER"></entry>
          </metabolic_interaction>
     </LOCATE_protein>
     <LOCATE_protein uid="6000588" uniprot="" refseq="NP_071746">
          <externalannot></externalannot>
          <literature></literature>
          <direct_interaction></direct_interaction>
          <metabolic_interaction>
               <entry source_id="ENSG00000123119-MONOMER"></entry>
          </metabolic_interaction>
     </LOCATE_protein>
     <LOCATE_protein uid="6000589" uniprot="" refseq="NP_076977">
          <externalannot></externalannot>
          <literature>
               <source pmid="16381850" organism="Human">
                    <subcellular_loction goid="GO:0005634;GO:0005730">NucleusNucleolus</subcellular_loction>
               </source>
          </literature>
          <direct_interaction></direct_interaction>
          <metabolic_interaction>
               <entry source_id="ENSG00000123064-MONOMER"></entry>
          </metabolic_interaction>
     </LOCATE_protein>
     <LOCATE_protein uid="6000590" uniprot="" refseq="">
          <externalannot></externalannot>
          <literature></literature>
          <direct_interaction></direct_interaction>
          <metabolic_interaction></metabolic_interaction>
     </LOCATE_protein>
     <LOCATE_protein uid="6000592" uniprot="" refseq="NP_067083">
          <externalannot>
               <source db="HPRD" db_id="12017" goid="GO:0016023">cytoplasmic membrane-bound vesicle</source>
               <source db="HPRD" db_id="12017" goid="GO:0005783">Endoplasmic Reticulum</source>
               <source db="HPRD" db_id="12017" goid="GO:0005794">Golgi Apparatus</source>
          </externalannot>
          <literature></literature>
          <direct_interaction></direct_interaction>
          <metabolic_interaction></metabolic_interaction>
     </LOCATE_protein>
     <LOCATE_protein uid="6000595" uniprot="Q6P5X8" refseq="">
          <externalannot></externalannot>
          <literature></literature>
          <direct_interaction></direct_interaction>
          <metabolic_interaction></metabolic_interaction>
     </LOCATE_protein>
     <LOCATE_protein uid="6000598" uniprot="" refseq="">
          <externalannot></externalannot>
          <literature></literature>
          <direct_interaction></direct_interaction>
          <metabolic_interaction></metabolic_interaction>
     </LOCATE_protein>
     <LOCATE_protein uid="6000599" uniprot="" refseq="">
          <externalannot></externalannot>
          <literature></literature>
          <direct_interaction></direct_interaction>
          <metabolic_interaction></metabolic_interaction>
     </LOCATE_protein>
     <LOCATE_protein uid="6000600" uniprot="" refseq="NP_057572">
          <externalannot>
               <source db="HPRD" db_id="10488" goid="GO:0005737">Cytoplasm</source>
               <source db="HPRD" db_id="10488" goid="GO:0005886">Plasma Membrane</source>
               <source db="HPRD" db_id="10488" goid="GO:0005634">Nucleus</source>
          </externalannot>
          <literature></literature>
          <direct_interaction></direct_interaction>
          <metabolic_interaction>
               <entry source_id="ENSG00000134283-MONOMER"></entry>
          </metabolic_interaction>
     </LOCATE_protein>
     <LOCATE_protein uid="6000601" uniprot="Q6P4A8" refseq="NP_079105">
          <externalannot></externalannot>
          <literature></literature>
          <direct_interaction></direct_interaction>
          <metabolic_interaction>
               <entry source_id="hsa:79887">
                    <gene_name>FLJ22662</gene_name>
                    <defination>hypothetical protein FLJ22662</defination>
                    <orthology></orthology>
                    <class></class>
                    <enzyme></enzyme>
               </entry>
               <entry source_id="ENSG00000121316-MONOMER"></entry>
          </metabolic_interaction>
     </LOCATE_protein>
     <LOCATE_protein uid="6000602" uniprot="" refseq="NP_064582">
          <externalannot>
               <source db="HPRD" db_id="15406" goid="GO:0005634">Nucleus</source>
          </externalannot>
          <literature></literature>
          <direct_interaction></direct_interaction>
          <metabolic_interaction>
               <entry source_id="ENSG00000143499-MONOMER"></entry>
          </metabolic_interaction>
     </LOCATE_protein>
     <LOCATE_protein uid="6000603" uniprot="" refseq="NP_056992">
          <externalannot></externalannot>
          <literature></literature>
          <direct_interaction></direct_interaction>
          <metabolic_interaction>
               <entry source_id="ENSG00000087087-MONOMER"></entry>
          </metabolic_interaction>
     </LOCATE_protein>
     <LOCATE_protein uid="6000605" uniprot="" refseq="">
          <externalannot>
               <source db="HPRD" db_id="09543" goid="GO:0005737">Cytoplasm</source>
               <source db="HPRD" db_id="09543" goid="GO:0005634">Nucleus</source>
          </externalannot>
          <literature></literature>
          <direct_interaction>
               <entry source="HPRD" source_id="09543" uniprot="Q5VZF2" refseq="NP_659002.1">
                    <name>Muscleblind-like 2</name>
               </entry>
          </direct_interaction>
          <metabolic_interaction></metabolic_interaction>
     </LOCATE_protein>
     <LOCATE_protein uid="6000607" uniprot="" refseq="NP_982272">
          <externalannot></externalannot>
          <literature></literature>
          <direct_interaction></direct_interaction>
          <metabolic_interaction></metabolic_interaction>
     </LOCATE_protein>
     <LOCATE_protein uid="6000608" uniprot="" refseq="">
          <externalannot></externalannot>
          <literature>
               <source pmid="15066635" organism="Mouse">
                    <subcellular_loction goid="GO:0005886;GO:0005768">Plasma MembraneEndosomes</subcellular_loction>
               </source>
          </literature>
          <direct_interaction></direct_interaction>
          <metabolic_interaction></metabolic_interaction>
     </LOCATE_protein>
     <LOCATE_protein uid="6000609" uniprot="" refseq="NP_001907">
          <externalannot></externalannot>
          <literature>
               <source pmid="12865426" organism="Mouse">
                    <subcellular_loction goid="GO:0005739">Mitochondria</subcellular_loction>
               </source>
          </literature>
          <direct_interaction></direct_interaction>
          <metabolic_interaction>
               <entry source_id="ENSG00000179091-MONOMER"></entry>
          </metabolic_interaction>
     </LOCATE_protein>
     <LOCATE_protein uid="6000610" uniprot="Q13344" refseq="NP_004074">
          <externalannot>
               <source db="HPRD" db_id="00660" goid="GO:0005634">Nucleus</source>
               <source db="HPRD" db_id="00660" goid="GO:0005730">Nucleolus</source>
               <source db="HPRD" db_id="00660" goid="GO:0005737">Cytoplasm</source>
          </externalannot>
          <literature></literature>
          <direct_interaction></direct_interaction>
          <metabolic_interaction>
               <entry source_id="ENSG00000175197-MONOMER"></entry>
          </metabolic_interaction>
     </LOCATE_protein>
     <LOCATE_protein uid="6000611" uniprot="" refseq="">
          <externalannot></externalannot>
          <literature></literature>
          <direct_interaction></direct_interaction>
          <metabolic_interaction></metabolic_interaction>
     </LOCATE_protein>
     <LOCATE_protein uid="6000616" uniprot="" refseq="">
          <externalannot></externalannot>
          <literature></literature>
          <direct_interaction></direct_interaction>
          <metabolic_interaction></metabolic_interaction>
     </LOCATE_protein>
     <LOCATE_protein uid="6000618" uniprot="" refseq="NP_060458">
          <externalannot></externalannot>
          <literature>
               <source pmid="16914521" organism="Human">
                    <subcellular_loction goid="GO:0005768">Endosomes</subcellular_loction>
               </source>
          </literature>
          <direct_interaction></direct_interaction>
          <metabolic_interaction>
               <entry source_id="ENSG00000136021-MONOMER"></entry>
          </metabolic_interaction>
     </LOCATE_protein>
     <LOCATE_protein uid="6000619" uniprot="" refseq="NP_689525">
          <externalannot></externalannot>
          <literature></literature>
          <direct_interaction></direct_interaction>
          <metabolic_interaction>
               <entry source_id="ENSG00000165905-MONOMER"></entry>
          </metabolic_interaction>
     </LOCATE_protein>
     <LOCATE_protein uid="6000620" uniprot="" refseq="NP_001003679">
          <externalannot></externalannot>
          <literature></literature>
          <direct_interaction></direct_interaction>
          <metabolic_interaction></metabolic_interaction>
     </LOCATE_protein>
     <LOCATE_protein uid="6000622" uniprot="" refseq="">
          <externalannot></externalannot>
          <literature></literature>
          <direct_interaction></direct_interaction>
          <metabolic_interaction></metabolic_interaction>
     </LOCATE_protein>
     <LOCATE_protein uid="6000626" uniprot="" refseq="NP_569080">
          <externalannot></externalannot>
          <literature></literature>
          <direct_interaction></direct_interaction>
          <metabolic_interaction>
               <entry source_id="ENSG00000112761-MONOMER"></entry>
          </metabolic_interaction>
     </LOCATE_protein>
     <LOCATE_protein uid="6000627" uniprot="" refseq="NP_006633">
          <externalannot></externalannot>
          <literature>
               <source pmid="12559564" organism="Mouse">
                    <subcellular_loction goid="GO:0005737;GO:0005813">CytoplasmCentrosome</subcellular_loction>
               </source>
          </literature>
          <direct_interaction></direct_interaction>
          <metabolic_interaction>
               <entry source_id="ENSG00000054282-MONOMER"></entry>
          </metabolic_interaction>
     </LOCATE_protein>
     <LOCATE_protein uid="6000628" uniprot="" refseq="">
          <externalannot></externalannot>
          <literature></literature>
          <direct_interaction></direct_interaction>
          <metabolic_interaction></metabolic_interaction>
     </LOCATE_protein>
     <LOCATE_protein uid="6000633" uniprot="" refseq="">
          <externalannot></externalannot>
          <literature></literature>
          <direct_interaction></direct_interaction>
          <metabolic_interaction></metabolic_interaction>
     </LOCATE_protein>
     <LOCATE_protein uid="6000634" uniprot="Q58A66" refseq="NP_001001395">
          <externalannot></externalannot>
          <literature></literature>
          <direct_interaction></direct_interaction>
          <metabolic_interaction>
               <entry source_id="hsa:55885">
                    <gene_name>LMO3, RBTNL2</gene_name>
                    <defination>LIM domain only 3 (rhombotin-like 2)</defination>
                    <orthology></orthology>
                    <class></class>
                    <enzyme></enzyme>
               </entry>
          </metabolic_interaction>
     </LOCATE_protein>
     <LOCATE_protein uid="6000638" uniprot="" refseq="NP_036224">
          <externalannot></externalannot>
          <literature></literature>
          <direct_interaction></direct_interaction>
          <metabolic_interaction>
               <entry source_id="ENSG00000163600-MONOMER"></entry>
          </metabolic_interaction>
     </LOCATE_protein>
     <LOCATE_protein uid="6000639" uniprot="" refseq="">
          <externalannot></externalannot>
          <literature>
               <source pmid="9151686" organism="Human">
                    <subcellular_loction goid="GO:0016023;GO:0005794">Golgi ApparatusCytoplasmic Vesicles</subcellular_loction>
               </source>
          </literature>
          <direct_interaction></direct_interaction>
          <metabolic_interaction></metabolic_interaction>
     </LOCATE_protein>
     <LOCATE_protein uid="6000640" uniprot="" refseq="">
          <externalannot></externalannot>
          <literature></literature>
          <direct_interaction></direct_interaction>
          <metabolic_interaction></metabolic_interaction>
     </LOCATE_protein>
     <LOCATE_protein uid="6000644" uniprot="" refseq="">
          <externalannot></externalannot>
          <literature></literature>
          <direct_interaction></direct_interaction>
          <metabolic_interaction></metabolic_interaction>
     </LOCATE_protein>
     <LOCATE_protein uid="6000645" uniprot="" refseq="">
          <externalannot></externalannot>
          <literature></literature>
          <direct_interaction></direct_interaction>
          <metabolic_interaction></metabolic_interaction>
     </LOCATE_protein>
     <LOCATE_protein uid="6000649" uniprot="" refseq="NP_078891">
          <externalannot>
               <source db="LIFEdb" db_id="hmel2_11k20" goid="GO:0005737">cytoplasm,nucleus</source>
          </externalannot>
          <literature></literature>
          <direct_interaction></direct_interaction>
          <metabolic_interaction>
               <entry source_id="ENSG00000151883-MONOMER"></entry>
          </metabolic_interaction>
     </LOCATE_protein>
     <LOCATE_protein uid="6000650" uniprot="" refseq="">
          <externalannot></externalannot>
          <literature></literature>
          <direct_interaction></direct_interaction>
          <metabolic_interaction></metabolic_interaction>
     </LOCATE_protein>
     <LOCATE_protein uid="6000651" uniprot="" refseq="">
          <externalannot></externalannot>
          <literature></literature>
          <direct_interaction></direct_interaction>
          <metabolic_interaction></metabolic_interaction>
     </LOCATE_protein>
     <LOCATE_protein uid="6000652" uniprot="" refseq="">
          <externalannot></externalannot>
          <literature></literature>
          <direct_interaction></direct_interaction>
          <metabolic_interaction></metabolic_interaction>
     </LOCATE_protein>
     <LOCATE_protein uid="6000653" uniprot="" refseq="">
          <externalannot>
               <source db="HPRD" db_id="07611" goid="GO:0005634">Nucleus</source>
          </externalannot>
          <literature></literature>
          <direct_interaction>
               <entry source="HPRD" source_id="07611" uniprot="Q14689" refseq="NP_055966.2">
                    <name>DIP2</name>
                    <interactor type="direct" pubmed_id="11675124">
                         <molecule source_id="00527" gene_symbol="DLX2" uniprot="Q07687" refseq="">Homeobox protein DLX 2</molecule>
                    </interactor>
                    <interactor type="direct" pubmed_id="11812785">
                         <molecule source_id="03139" gene_symbol="DAB2" uniprot="P98082" refseq="">DAB2</molecule>
                    </interactor>
               </entry>
          </direct_interaction>
          <metabolic_interaction></metabolic_interaction>
     </LOCATE_protein>
     <LOCATE_protein uid="6000654" uniprot="" refseq="">
          <externalannot></externalannot>
          <literature></literature>
          <direct_interaction></direct_interaction>
          <metabolic_interaction></metabolic_interaction>
     </LOCATE_protein>
     <LOCATE_protein uid="6000657" uniprot="" refseq="">
          <externalannot></externalannot>
          <literature></literature>
          <direct_interaction></direct_interaction>
          <metabolic_interaction></metabolic_interaction>
     </LOCATE_protein>
     <LOCATE_protein uid="6000661" uniprot="Q12968" refseq="">
          <externalannot>
               <source db="HPRD" db_id="04077" goid="GO:0005634">Nucleus</source>
               <source db="HPRD" db_id="04077" goid="GO:0005737">Cytoplasm</source>
               <source db="UniProt/SPTrEMBL" db_id="Q12968" goid="GO:0005737">cytoplasm</source>
               <source db="UniProt/SPTrEMBL" db_id="Q12968" goid="GO:0005634">nucleus</source>
          </externalannot>
          <literature></literature>
          <direct_interaction>
               <entry source="HPRD" source_id="04077" uniprot="Q12968" refseq="NP_775188.1">
                    <name>NFATC3</name>
                    <interactor type="direct" pubmed_id="9121455">
                         <molecule source_id="01275" gene_symbol="FOS" uniprot="P01100" refseq="">c-Fos</molecule>
                    </interactor>
                    <interactor type="direct" pubmed_id="9630228">
                         <molecule source_id="02739" gene_symbol="CSNK1A1" uniprot="P48729" refseq="">Casein kinase 1, alpha 1</molecule>
                    </interactor>
                    <interactor type="direct" pubmed_id="15173172">
                         <molecule source_id="02866" gene_symbol="TTF1" uniprot="Q15361" refseq="">Transcription termination factor, RNA polymerase 1</molecule>
                    </interactor>
                    <interactor type="direct" pubmed_id="9374467">
                         <molecule source_id="04206" gene_symbol="MAPK9" uniprot="P45984" refseq="">Mitogen-activated protein kinase 9</molecule>
                    </interactor>
               </entry>
          </direct_interaction>
          <metabolic_interaction>
               <entry source_id="hsa:4775">
                    <gene_name>NFATC3</gene_name>
                    <defination>nuclear factor of activated T-cells, cytoplasmic, calcineurin-dependent 3</defination>
                    <orthology>KO :K04446</orthology>
                    <class>Environmental Information Processing; Signal Transduction; Wnt signaling pathway [PATH:hsa04310] Environmental Information Processing; Signal Transduction; VEGF signaling pathway [PATH:hsa04370] Cellular Processes; Immune System; Natural killer cell mediated cytotoxicity [PATH:hsa04650] Cellular Processes; Immune System; T cell receptor signaling pathway [PATH:hsa04660] Cellular Processes; Immune System; B cell receptor signaling pathway [PATH:hsa04662] Cellular Processes; Development; Axon guidance [PATH:hsa04360]</class>
                    <enzyme></enzyme>
               </entry>
          </metabolic_interaction>
     </LOCATE_protein>
     <LOCATE_protein uid="6000664" uniprot="" refseq="NP_005948">
          <externalannot>
               <source db="HPRD" db_id="06158" goid="GO:0005576">extracellular region</source>
               <source db="LIFEdb" db_id="BC053509" goid="GO:0005783">endoplasmic reticulum</source>
          </externalannot>
          <literature></literature>
          <direct_interaction></direct_interaction>
          <metabolic_interaction>
               <entry source_id="ENSG00000177000-MONOMER">
                    <common_name>methylenetetrahydrofolate reductase</common_name>
                    <enzyme_reaction>ENZRXN66-308</enzyme_reaction>
                    <reaction accession="1.5.1.20-RXN" type="EC-1.5.1,Small-Molecule-Reactions">5-METHYL-THF + |NAD(P)| &lt;=&gt; METHYLENE-THF + |NAD(P)H| + PROTON</reaction>
                    <pathway>PWY-2201</pathway>
                    <mol_info>
                         <substrate>
                              <compound formula="C20H26N7O6" type="5-METHYL-THF-GLU-N" accession="5-METHYL-THF">5-METHYL-THF</compound>
                              <compound formula="" type="NAD(P)H" accession="PYRIDOXINE-5P">NAD(P)</compound>
                         </substrate>
                         <product>
                              <compound formula="C20H24N7O6" type="METHYLENE-THF-GLU-N" accession="METHYLENE-THF">METHYLENE-THF</compound>
                              <compound formula="" type="NAD(P)H" accession="PYRIDOXINE-5P">NAD(P)H</compound>
                              <compound formula="H1" type="Cations" accession="PROTON">PROTON</compound>
                         </product>
                    </mol_info>
                    <common_name>alcohol dehydrogenase (NADP+)</common_name>
                    <enzyme_reaction>ENZRXN66-3761</enzyme_reaction>
                    <reaction accession="1.5.1.20-RXN" type="EC-1.5.1,Small-Molecule-Reactions">5-METHYL-THF + |NAD(P)| &lt;=&gt; METHYLENE-THF + |NAD(P)H| + PROTON</reaction>
                    <pathway>PWY-2201</pathway>
                    <mol_info>
                         <substrate>
                              <compound formula="C20H26N7O6" type="5-METHYL-THF-GLU-N" accession="5-METHYL-THF">5-METHYL-THF</compound>
                              <compound formula="" type="NAD(P)H" accession="PYRIDOXINE-5P">NAD(P)</compound>
                         </substrate>
                         <product>
                              <compound formula="C20H24N7O6" type="METHYLENE-THF-GLU-N" accession="METHYLENE-THF">METHYLENE-THF</compound>
                              <compound formula="" type="NAD(P)H" accession="PYRIDOXINE-5P">NAD(P)H</compound>
                              <compound formula="H1" type="Cations" accession="PROTON">PROTON</compound>
                         </product>
                    </mol_info>
                    <common_name>methylenetetrahydrofolate reductase</common_name>
                    <enzyme_reaction>ENZRXN66-4818</enzyme_reaction>
                    <reaction accession="METLENETHFRED-FERRE-RXN" type="Protein-Modification-Reactions">METHYLENE-THF + |Reduced-ferredoxins| &lt;=&gt; 5-METHYL-THF + |Oxidized-ferredoxins|</reaction>
                    <pathway>CODH-PWY</pathway>
                    <mol_info>
                         <substrate>
                              <compound formula="C20H24N7O6" type="METHYLENE-THF-GLU-N" accession="METHYLENE-THF">METHYLENE-THF</compound>
                              <compound formula="" type="" accession="PYRIDOXINE-5P">Reduced-ferredoxins</compound>
                         </substrate>
                         <product>
                              <compound formula="C20H26N7O6" type="5-METHYL-THF-GLU-N" accession="5-METHYL-THF">5-METHYL-THF</compound>
                              <compound formula="" type="" accession="PYRIDOXINE-5P">Oxidized-ferredoxins</compound>
                         </product>
                    </mol_info>
               </entry>
          </metabolic_interaction>
     </LOCATE_protein>
     <LOCATE_protein uid="6000666" uniprot="" refseq="">
          <externalannot></externalannot>
          <literature></literature>
          <direct_interaction></direct_interaction>
          <metabolic_interaction></metabolic_interaction>
     </LOCATE_protein>
     <LOCATE_protein uid="6000667" uniprot="" refseq="">
          <externalannot></externalannot>
          <literature></literature>
          <direct_interaction></direct_interaction>
          <metabolic_interaction></metabolic_interaction>
     </LOCATE_protein>
     <LOCATE_protein uid="6000669" uniprot="" refseq="">
          <externalannot></externalannot>
          <literature></literature>
          <direct_interaction></direct_interaction>
          <metabolic_interaction></metabolic_interaction>
     </LOCATE_protein>
     <LOCATE_protein uid="6000672" uniprot="" refseq="NP_705690">
          <externalannot></externalannot>
          <literature></literature>
          <direct_interaction></direct_interaction>
          <metabolic_interaction>
               <entry source_id="ENSG00000166816-MONOMER">
                    <common_name>D-lactate dehydrogenase</common_name>
                    <enzyme_reaction>ENZRXN66-2888</enzyme_reaction>
                    <reaction accession="DLACTDEHYDROGNAD-RXN" type="EC-1.1.1,Small-Molecule-Reactions">NAD + D-LACTATE &lt;=&gt; NADH + PYRUVATE</reaction>
                    <pathway>FERMENTATION-PWY</pathway>
                    <mol_info>
                         <substrate>
                              <compound formula="C21H28N7O14P2" type="NAD(P)" accession="NAD">NAD</compound>
                              <compound formula="C3H6O3" type="Lactate" accession="D-LACTATE">D-LACTATE</compound>
                         </substrate>
                         <product>
                              <compound formula="C21H29N7O14P2" type="NAD(P)H" accession="NADH">NADH</compound>
                              <compound formula="C3H4O3" type="2-Oxo-Acids" accession="PYRUVATE">PYRUVATE</compound>
                         </product>
                    </mol_info>
               </entry>
          </metabolic_interaction>
     </LOCATE_protein>
     <LOCATE_protein uid="6000673" uniprot="A0JLQ2" refseq="NP_056069">
          <externalannot>
               <source db="HPRD" db_id="09556" goid="GO:0005737">Cytoplasm</source>
          </externalannot>
          <literature></literature>
          <direct_interaction></direct_interaction>
          <metabolic_interaction>
               <entry source_id="ENSG00000029514-MONOMER">
                    <common_name>kinesin-like protein KIF13B</common_name>
                    <enzyme_reaction>ENZRXN66-2818</enzyme_reaction>
                    <reaction accession="GUANYL-KIN-RXN" type="EC-2.7.4,Small-Molecule-Reactions">GMP + ATP &lt;=&gt; GDP + ADP</reaction>
                    <pathway>DENOVOPURINE2-PWY,P1-PWY</pathway>
                    <mol_info>
                         <substrate>
                              <compound formula="C10H14N5O8P1" type="Purine-Related" accession="GMP">GMP</compound>
                              <compound formula="C10H16N5O13P3" type="Purine-Triphosphates" accession="ATP">ATP</compound>
                         </substrate>
                         <product>
                              <compound formula="C16H23N5O15P2" type="GDP-SUGARS" accession="GDP-4-DEHYDRO-6-DEOXY-D-MANNOSE">GDP</compound>
                              <compound formula="C16H25N5O15P2" type="ADP-SUGARS" accession="ADP-D-GLUCOSE">ADP</compound>
                         </product>
                    </mol_info>
               </entry>
          </metabolic_interaction>
     </LOCATE_protein>
     <LOCATE_protein uid="6000676" uniprot="" refseq="">
          <externalannot></externalannot>
          <literature></literature>
          <direct_interaction></direct_interaction>
          <metabolic_interaction></metabolic_interaction>
     </LOCATE_protein>
     <LOCATE_protein uid="6000677" uniprot="" refseq="">
          <externalannot></externalannot>
          <literature></literature>
          <direct_interaction></direct_interaction>
          <metabolic_interaction></metabolic_interaction>
     </LOCATE_protein>
     <LOCATE_protein uid="6000683" uniprot="" refseq="NP_079391">
          <externalannot></externalannot>
          <literature></literature>
          <direct_interaction></direct_interaction>
          <metabolic_interaction>
               <entry source_id="ENSG00000129696-MONOMER"></entry>
          </metabolic_interaction>
     </LOCATE_protein>
     <LOCATE_protein uid="6000684" uniprot="Q8WUI7" refseq="NP_009012">
          <externalannot></externalannot>
          <literature></literature>
          <direct_interaction></direct_interaction>
          <metabolic_interaction>
               <entry source_id="hsa:11158">
                    <gene_name>RABL2B</gene_name>
                    <defination>RAB, member of RAS oncogene family-like 2B</defination>
                    <orthology>KO :K07932</orthology>
                    <class></class>
                    <enzyme></enzyme>
               </entry>
               <entry source_id="ENSG00000079974-MONOMER"></entry>
               <entry source_id="ENSG00000144134-MONOMER"></entry>
          </metabolic_interaction>
     </LOCATE_protein>
     <LOCATE_protein uid="6000687" uniprot="" refseq="NP_055714">
          <externalannot></externalannot>
          <literature></literature>
          <direct_interaction></direct_interaction>
          <metabolic_interaction>
               <entry source_id="ENSG00000164292-MONOMER"></entry>
          </metabolic_interaction>
     </LOCATE_protein>
     <LOCATE_protein uid="6000689" uniprot="" refseq="">
          <externalannot></externalannot>
          <literature></literature>
          <direct_interaction></direct_interaction>
          <metabolic_interaction></metabolic_interaction>
     </LOCATE_protein>
     <LOCATE_protein uid="6000690" uniprot="" refseq="NP_036472">
          <externalannot>
               <source db="HPRD" db_id="02730" goid="GO:0005634">Nucleus</source>
               <source db="HPRD" db_id="02730" goid="GO:0005737">Cytoplasm</source>
          </externalannot>
          <literature></literature>
          <direct_interaction></direct_interaction>
          <metabolic_interaction>
               <entry source_id="ENSG00000101096-MONOMER"></entry>
          </metabolic_interaction>
     </LOCATE_protein>
     <LOCATE_protein uid="6000693" uniprot="" refseq="NP_004082">
          <externalannot></externalannot>
          <literature></literature>
          <direct_interaction>
               <entry source="DIP" source_id="258" uniprot="Q14209" refseq="NP_004082">
                    <name>E2F2</name>
                    <interactor>
                         <molecule source_id="238" uniprot="Q14186" refseq="NP_009042"></molecule>
                    </interactor>
                    <interactor>
                         <molecule source_id="294" uniprot="Q14188" refseq=""></molecule>
                    </interactor>
                    <interactor>
                         <molecule source_id="582" uniprot="P06400" refseq="NP_000312"></molecule>
                    </interactor>
               </entry>
          </direct_interaction>
          <metabolic_interaction>
               <entry source_id="ENSG00000007968-MONOMER"></entry>
          </metabolic_interaction>
     </LOCATE_protein>
     <LOCATE_protein uid="6000694" uniprot="" refseq="">
          <externalannot></externalannot>
          <literature></literature>
          <direct_interaction></direct_interaction>
          <metabolic_interaction></metabolic_interaction>
     </LOCATE_protein>
     <LOCATE_protein uid="6000696" uniprot="" refseq="NP_113648">
          <externalannot></externalannot>
          <literature></literature>
          <direct_interaction></direct_interaction>
          <metabolic_interaction>
               <entry source_id="ENSG00000124780-MONOMER"></entry>
          </metabolic_interaction>
     </LOCATE_protein>
     <LOCATE_protein uid="6000697" uniprot="" refseq="NP_002655">
          <externalannot></externalannot>
          <literature></literature>
          <direct_interaction></direct_interaction>
          <metabolic_interaction>
               <entry source_id="ENSG00000115956-MONOMER"></entry>
          </metabolic_interaction>
     </LOCATE_protein>
     <LOCATE_protein uid="6000698" uniprot="" refseq="NP_002281">
          <externalannot></externalannot>
          <literature>
               <source pmid="9151674" organism="Mouse">
                    <subcellular_loction goid="GO:0005576">Extracellular</subcellular_loction>
               </source>
          </literature>
          <direct_interaction></direct_interaction>
          <metabolic_interaction>
               <entry source_id="ENSG00000112769-MONOMER"></entry>
          </metabolic_interaction>
     </LOCATE_protein>
     <LOCATE_protein uid="6000700" uniprot="" refseq="">
          <externalannot></externalannot>
          <literature></literature>
          <direct_interaction></direct_interaction>
          <metabolic_interaction></metabolic_interaction>
     </LOCATE_protein>
     <LOCATE_protein uid="6000708" uniprot="" refseq="NP_002383">
          <externalannot></externalannot>
          <literature>
               <source pmid="16129783" organism="Mouse">
                    <subcellular_loction goid="GO:0005634">Nucleus</subcellular_loction>
               </source>
          </literature>
          <direct_interaction></direct_interaction>
          <metabolic_interaction>
               <entry source_id="ENSG00000135679-MONOMER">
                    <common_name>UBIQUITIN-PROTEIN LIGASE E3 MDM2</common_name>
                    <enzyme_reaction>ENZRXN66-4535</enzyme_reaction>
                    <reaction accession="UBIQUITIN--PROTEIN-LIGASE-RXN" type="Protein-Modification-Reactions,EC-6.3.2">|Protein-L-lysine| + |Ubiquitins| + ATP &lt;=&gt; PROTEIN-N-UBIQUITYL-LYSINE + PPI + AMP</reaction>
                    <pathway></pathway>
                    <mol_info>
                         <substrate>
                              <compound formula="" type="" accession="PYRIDOXINE-5P">Protein-L-lysine</compound>
                              <compound formula="" type="" accession="PYRIDOXINE-5P">Ubiquitins</compound>
                              <compound formula="C10H16N5O13P3" type="Purine-Triphosphates" accession="ATP">ATP</compound>
                         </substrate>
                         <product>
                              <compound formula="" type="" accession="">PROTEIN-N-UBIQUITYL-LYSINE</compound>
                              <compound formula="H4O7P2" type="Polyphosphates" accession="PPI">PPI</compound>
                              <compound formula="C10H14N5O7P1" type="Purine-Related" accession="AMP">AMP</compound>
                         </product>
                    </mol_info>
               </entry>
          </metabolic_interaction>
     </LOCATE_protein>
     <LOCATE_protein uid="6000709" uniprot="" refseq="NP_065079">
          <externalannot></externalannot>
          <literature>
               <source pmid="11432869" organism="Mouse">
                    <subcellular_loction goid="GO:0008021">Synaptic Vesicles</subcellular_loction>
               </source>
          </literature>
          <direct_interaction></direct_interaction>
          <metabolic_interaction>
               <entry source_id="ENSG00000091664-MONOMER"></entry>
          </metabolic_interaction>
     </LOCATE_protein>
     <LOCATE_protein uid="6000713" uniprot="" refseq="">
          <externalannot>
               <source db="LIFEdb" db_id="htes3_1p24" goid="GO:0005737">cytoplasm</source>
          </externalannot>
          <literature></literature>
          <direct_interaction></direct_interaction>
          <metabolic_interaction></metabolic_interaction>
     </LOCATE_protein>
     <LOCATE_protein uid="6000716" uniprot="" refseq="NP_056289">
          <externalannot>
               <source db="LIFEdb" db_id="hfbr2_2a3" goid="GO:0005634">nucleus</source>
          </externalannot>
          <literature></literature>
          <direct_interaction></direct_interaction>
          <metabolic_interaction>
               <entry source_id="ENSG00000101347-MONOMER"></entry>
          </metabolic_interaction>
     </LOCATE_protein>
     <LOCATE_protein uid="6000717" uniprot="" refseq="">
          <externalannot></externalannot>
          <literature></literature>
          <direct_interaction></direct_interaction>
          <metabolic_interaction></metabolic_interaction>
     </LOCATE_protein>
     <LOCATE_protein uid="6000719" uniprot="" refseq="">
          <externalannot></externalannot>
          <literature></literature>
          <direct_interaction></direct_interaction>
          <metabolic_interaction></metabolic_interaction>
     </LOCATE_protein>
     <LOCATE_protein uid="6000720" uniprot="" refseq="">
          <externalannot></externalannot>
          <literature></literature>
          <direct_interaction></direct_interaction>
          <metabolic_interaction></metabolic_interaction>
     </LOCATE_protein>
     <LOCATE_protein uid="6000723" uniprot="Q14332" refseq="">
          <externalannot>
               <source db="HPRD" db_id="02813" goid="GO:0005886">Plasma Membrane</source>
          </externalannot>
          <literature></literature>
          <direct_interaction>
               <entry source="HPRD" source_id="02813" uniprot="Q14332" refseq="NP_001457.1">
                    <name>Frizzled 2</name>
                    <interactor type="direct" pubmed_id="12839624">
                         <molecule source_id="03822" gene_symbol="ROR2" uniprot="Q01974" refseq="">ROR2 receptor tyrosine kinase</molecule>
                    </interactor>
                    <interactor type="direct" pubmed_id="12067714">
                         <molecule source_id="04199" gene_symbol="DLG4" uniprot="P78352" refseq="">Synapse associated protein 90</molecule>
                    </interactor>
               </entry>
          </direct_interaction>
          <metabolic_interaction>
               <entry source_id="hsa:2535">
                    <gene_name>FZD2</gene_name>
                    <defination>frizzled homolog 2 (Drosophila)</defination>
                    <orthology>KO :K02235</orthology>
                    <class>Environmental Information Processing; Signal Transduction; Wnt signaling pathway [PATH:hsa04310] Cellular Processes; Endocrine System; Melanogenesis [PATH:hsa04916] Human Diseases; Cancers; Colorectal cancer [PATH:hsa05210] Human Diseases; Cancers; Basal cell carcinoma [PATH:hsa05217]</class>
                    <enzyme></enzyme>
               </entry>
          </metabolic_interaction>
     </LOCATE_protein>
     <LOCATE_protein uid="6000724" uniprot="" refseq="NP_002991">
          <externalannot>
               <source db="HPRD" db_id="01707" goid="GO:0005739">mitochondrion</source>
          </externalannot>
          <literature></literature>
          <direct_interaction></direct_interaction>
          <metabolic_interaction>
               <entry source_id="ENSG00000117118-MONOMER"></entry>
          </metabolic_interaction>
     </LOCATE_protein>
     <LOCATE_protein uid="6000725" uniprot="" refseq="">
          <externalannot></externalannot>
          <literature></literature>
          <direct_interaction></direct_interaction>
          <metabolic_interaction></metabolic_interaction>
     </LOCATE_protein>
     <LOCATE_protein uid="6000727" uniprot="" refseq="">
          <externalannot></externalannot>
          <literature></literature>
          <direct_interaction></direct_interaction>
          <metabolic_interaction></metabolic_interaction>
     </LOCATE_protein>
     <LOCATE_protein uid="6000731" uniprot="" refseq="NP_061731">
          <externalannot></externalannot>
          <literature>
               <source pmid="12832533" organism="Rat">
                    <subcellular_loction goid="GO:0005768">Endosomes</subcellular_loction>
               </source>
          </literature>
          <direct_interaction></direct_interaction>
          <metabolic_interaction></metabolic_interaction>
     </LOCATE_protein>
     <LOCATE_protein uid="6000732" uniprot="O43576" refseq="NP_997513">
          <externalannot>
               <source db="HPRD" db_id="04355" goid="GO:0005783">Endoplasmic Reticulum</source>
               <source db="HPRD" db_id="04355" goid="GO:0005794">Golgi Apparatus</source>
               <source db="HPRD" db_id="04355" goid="GO:0005737">Cytoplasm</source>
               <source db="HPRD" db_id="04355" goid="GO:0005886">Plasma Membrane</source>
          </externalannot>
          <literature></literature>
          <direct_interaction></direct_interaction>
          <metabolic_interaction></metabolic_interaction>
     </LOCATE_protein>
     <LOCATE_protein uid="6000733" uniprot="Q12872" refseq="">
          <externalannot>
               <source db="HPRD" db_id="09055" goid="GO:0005634">Nucleus</source>
               <source db="UniProt/SPTrEMBL" db_id="Q12872" goid="GO:0005634">nucleus</source>
          </externalannot>
          <literature></literature>
          <direct_interaction>
               <entry source="HPRD" source_id="09055" uniprot="Q12872" refseq="NP_004583.2">
                    <name>Splicing factor, arginine/serine-rich 8</name>
               </entry>
          </direct_interaction>
          <metabolic_interaction>
               <entry source_id="hsa:6433">
                    <gene_name>SFRS8</gene_name>
                    <defination>splicing factor, arginine/serine-rich 8 (suppressor-of-white-apricot homolog, Drosophila)</defination>
                    <orthology></orthology>
                    <class></class>
                    <enzyme></enzyme>
               </entry>
          </metabolic_interaction>
     </LOCATE_protein>
     <LOCATE_protein uid="6000736" uniprot="" refseq="">
          <externalannot></externalannot>
          <literature></literature>
          <direct_interaction></direct_interaction>
          <metabolic_interaction></metabolic_interaction>
     </LOCATE_protein>
     <LOCATE_protein uid="6000742" uniprot="" refseq="NP_003860">
          <externalannot>
               <source db="LIFEdb" db_id="htes3_35n9" goid="GO:0005783">endoplasmic reticulum</source>
          </externalannot>
          <literature></literature>
          <direct_interaction></direct_interaction>
          <metabolic_interaction>
               <entry source_id="ENSG00000172831-MONOMER">
                    <common_name>carboxylesterase 2</common_name>
                    <enzyme_reaction>ENZRXN66-2892</enzyme_reaction>
                    <reaction accession="CARBOXYLESTERASE-RXN" type="EC-3.1.1,Small-Molecule-Reactions">|Carboxylic-esters| + WATER &lt;=&gt; |Alcohols| + |Carboxylates|</reaction>
                    <pathway></pathway>
                    <mol_info>
                         <substrate>
                              <compound formula="" type="" accession="PYRIDOXINE-5P">Carboxylic-esters</compound>
                              <compound formula="H2O1" type="Unclassified-Compounds" accession="WATER">WATER</compound>
                         </substrate>
                         <product>
                              <compound formula="" type="" accession="PYRIDOXINE-5P">Alcohols</compound>
                              <compound formula="" type="" accession="PYRIDOXINE-5P">Carboxylates</compound>
                         </product>
                    </mol_info>
               </entry>
          </metabolic_interaction>
     </LOCATE_protein>
     <LOCATE_protein uid="6000745" uniprot="" refseq="">
          <externalannot></externalannot>
          <literature></literature>
          <direct_interaction></direct_interaction>
          <metabolic_interaction></metabolic_interaction>
     </LOCATE_protein>
     <LOCATE_protein uid="6000747" uniprot="" refseq="">
          <externalannot>
               <source db="HPRD" db_id="01662" goid="GO:0005886">Plasma Membrane</source>
          </externalannot>
          <literature></literature>
          <direct_interaction>
               <entry source="HPRD" source_id="01662" uniprot="P05023" refseq="NP_000692.2">
                    <name>ATP1A1</name>
                    <interactor type="direct" pubmed_id="10516168">
                         <molecule source_id="00036" gene_symbol="ADD1" uniprot="P35611" refseq="">Adducin 1</molecule>
                    </interactor>
                    <interactor type="direct" pubmed_id="11139403">
                         <molecule source_id="03261" gene_symbol="CFL1" uniprot="P23528" refseq="">Cofilin 1</molecule>
                    </interactor>
                    <interactor type="direct" pubmed_id="15069082">
                         <molecule source_id="03479" gene_symbol="MAPK3" uniprot="P27361" refseq="">ERK1</molecule>
                    </interactor>
                    <interactor type="direct" pubmed_id="11832419">
                         <molecule source_id="03487" gene_symbol="FXYD2" uniprot="P54710" refseq="">ATP1G1</molecule>
                    </interactor>
                    <interactor type="direct" pubmed_id="14597563">
                         <molecule source_id="03837" gene_symbol="FXYD1" uniprot="O00168" refseq="">Phospholemman</molecule>
                    </interactor>
                    <interactor type="direct" pubmed_id="15383549">
                         <molecule source_id="15979" gene_symbol="TPT1" uniprot="P13693" refseq="">Tumor protein, translationally controlled 1</molecule>
                    </interactor>
                    <interactor type="direct" pubmed_id="12093728">
                         <molecule source_id="09457" gene_symbol="FXYD7" uniprot="P58549" refseq="">FXYD domain containing ion transport regulator 7</molecule>
                    </interactor>
                    <interactor type="direct" pubmed_id="16169070">
                         <molecule source_id="03342" gene_symbol="EZH2" uniprot="Q15910" refseq="">EZH2 protein</molecule>
                    </interactor>
                    <interactor type="direct" pubmed_id="16799092">
                         <molecule source_id="00579" gene_symbol="EGFR" uniprot="P00533" refseq="">EGF receptor</molecule>
                    </interactor>
               </entry>
          </direct_interaction>
          <metabolic_interaction></metabolic_interaction>
     </LOCATE_protein>
     <LOCATE_protein uid="6000749" uniprot="" refseq="">
          <externalannot></externalannot>
          <literature></literature>
          <direct_interaction></direct_interaction>
          <metabolic_interaction></metabolic_interaction>
     </LOCATE_protein>
     <LOCATE_protein uid="6000750" uniprot="" refseq="NP_110396">
          <externalannot></externalannot>
          <literature></literature>
          <direct_interaction></direct_interaction>
          <metabolic_interaction>
               <entry source_id="ENSG00000135838-MONOMER">
                    <common_name>N-acetylneuraminate lyase</common_name>
                    <enzyme_reaction>ENZRXN66-3841</enzyme_reaction>
                    <reaction accession="ACNEULY-RXN" type="EC-4.1.3,Small-Molecule-Reactions">N-ACETYLNEURAMINATE &lt;=&gt; N-ACETYL-D-MANNOSAMINE + PYRUVATE</reaction>
                    <pathway>P441-PWY,GLCMANNANAUT-PWY</pathway>
                    <mol_info>
                         <substrate>
                              <compound formula="C11H19N1O9" type="Unclassified-Compounds" accession="N-ACETYLNEURAMINATE">N-ACETYLNEURAMINATE</compound>
                         </substrate>
                         <product>
                              <compound formula="C8H15N1O6" type="Carbohydrate-Derivatives" accession="N-ACETYL-D-MANNOSAMINE">N-ACETYL-D-MANNOSAMINE</compound>
                              <compound formula="C3H4O3" type="2-Oxo-Acids" accession="PYRUVATE">PYRUVATE</compound>
                         </product>
                    </mol_info>
               </entry>
          </metabolic_interaction>
     </LOCATE_protein>
     <LOCATE_protein uid="6000752" uniprot="Q12986" refseq="">
          <externalannot>
               <source db="HPRD" db_id="11936" goid="GO:0005737">Cytoplasm</source>
               <source db="HPRD" db_id="11936" goid="GO:0005634">Nucleus</source>
               <source db="UniProt/SPTrEMBL" db_id="Q12986" goid="GO:0005634">nucleus</source>
          </externalannot>
          <literature></literature>
          <direct_interaction>
               <entry source="HPRD" source_id="11936" uniprot="Q12986" refseq="NP_002495.2">
                    <name>Nuclear transcription factor X box binding 1</name>
                    <interactor type="direct" pubmed_id="15358174">
                         <molecule source_id="01343" gene_symbol="ELAVL4" uniprot="P26378" refseq="">Hu antigen D</molecule>
                    </interactor>
               </entry>
          </direct_interaction>
          <metabolic_interaction>
               <entry source_id="ENSG00000086102-MONOMER"></entry>
          </metabolic_interaction>
     </LOCATE_protein>
     <LOCATE_protein uid="6000753" uniprot="" refseq="">
          <externalannot></externalannot>
          <literature></literature>
          <direct_interaction></direct_interaction>
          <metabolic_interaction></metabolic_interaction>
     </LOCATE_protein>
     <LOCATE_protein uid="6000754" uniprot="" refseq="NP_113621">
          <externalannot></externalannot>
          <literature></literature>
          <direct_interaction></direct_interaction>
          <metabolic_interaction>
               <entry source_id="ENSG00000137729-MONOMER"></entry>
          </metabolic_interaction>
     </LOCATE_protein>
     <LOCATE_protein uid="6000755" uniprot="Q4G0N9" refseq="NP_001073904">
          <externalannot></externalannot>
          <literature></literature>
          <direct_interaction></direct_interaction>
          <metabolic_interaction></metabolic_interaction>
     </LOCATE_protein>
     <LOCATE_protein uid="6000757" uniprot="" refseq="NP_071881">
          <externalannot></externalannot>
          <literature>
               <source pmid="12208867" organism="Mouse">
                    <subcellular_loction goid="GO:0005886;GO:0005783">Endoplasmic ReticulumPlasma Membrane</subcellular_loction>
               </source>
          </literature>
          <direct_interaction></direct_interaction>
          <metabolic_interaction>
               <entry source_id="ENSG00000138075-MONOMER"></entry>
          </metabolic_interaction>
     </LOCATE_protein>
     <LOCATE_protein uid="6000758" uniprot="Q96AL1" refseq="NP_683692">
          <externalannot></externalannot>
          <literature></literature>
          <direct_interaction></direct_interaction>
          <metabolic_interaction>
               <entry source_id="ENSG00000038219-MONOMER"></entry>
               <entry source_id="ENSG00000145133-MONOMER"></entry>
          </metabolic_interaction>
     </LOCATE_protein>
     <LOCATE_protein uid="6000764" uniprot="" refseq="NP_653229">
          <externalannot></externalannot>
          <literature></literature>
          <direct_interaction></direct_interaction>
          <metabolic_interaction>
               <entry source_id="ENSG00000125875-MONOMER"></entry>
          </metabolic_interaction>
     </LOCATE_protein>
     <LOCATE_protein uid="6000767" uniprot="" refseq="">
          <externalannot></externalannot>
          <literature></literature>
          <direct_interaction></direct_interaction>
          <metabolic_interaction></metabolic_interaction>
     </LOCATE_protein>
     <LOCATE_protein uid="6000768" uniprot="" refseq="NP_997224">
          <externalannot></externalannot>
          <literature></literature>
          <direct_interaction></direct_interaction>
          <metabolic_interaction></metabolic_interaction>
     </LOCATE_protein>
     <LOCATE_protein uid="6000769" uniprot="" refseq="">
          <externalannot></externalannot>
          <literature></literature>
          <direct_interaction></direct_interaction>
          <metabolic_interaction></metabolic_interaction>
     </LOCATE_protein>
     <LOCATE_protein uid="6000770" uniprot="O75366" refseq="NP_006567">
          <externalannot></externalannot>
          <literature></literature>
          <direct_interaction></direct_interaction>
          <metabolic_interaction>
               <entry source_id="hsa:10677">
                    <gene_name>AVIL</gene_name>
                    <defination>advillin</defination>
                    <orthology>KO :K08017</orthology>
                    <class></class>
                    <enzyme></enzyme>
               </entry>
               <entry source_id="ENSG00000135407-MONOMER"></entry>
          </metabolic_interaction>
     </LOCATE_protein>
     <LOCATE_protein uid="6000773" uniprot="" refseq="">
          <externalannot></externalannot>
          <literature></literature>
          <direct_interaction></direct_interaction>
          <metabolic_interaction></metabolic_interaction>
     </LOCATE_protein>
     <LOCATE_protein uid="6000775" uniprot="" refseq="">
          <externalannot></externalannot>
          <literature></literature>
          <direct_interaction></direct_interaction>
          <metabolic_interaction></metabolic_interaction>
     </LOCATE_protein>
     <LOCATE_protein uid="6000776" uniprot="" refseq="NP_060798">
          <externalannot></externalannot>
          <literature></literature>
          <direct_interaction></direct_interaction>
          <metabolic_interaction>
               <entry source_id="55777-MONOMER"></entry>
          </metabolic_interaction>
     </LOCATE_protein>
     <LOCATE_protein uid="6000777" uniprot="" refseq="">
          <externalannot></externalannot>
          <literature></literature>
          <direct_interaction></direct_interaction>
          <metabolic_interaction></metabolic_interaction>
     </LOCATE_protein>
     <LOCATE_protein uid="6000779" uniprot="" refseq="">
          <externalannot></externalannot>
          <literature></literature>
          <direct_interaction></direct_interaction>
          <metabolic_interaction></metabolic_interaction>
     </LOCATE_protein>
     <LOCATE_protein uid="6000780" uniprot="" refseq="">
          <externalannot></externalannot>
          <literature></literature>
          <direct_interaction></direct_interaction>
          <metabolic_interaction></metabolic_interaction>
     </LOCATE_protein>
     <LOCATE_protein uid="6000782" uniprot="O43610" refseq="">
          <externalannot>
               <source db="LIFEdb" db_id="akxq28o054208" goid="GO:0005737">nucleus,cytoplasm</source>
               <source db="HPRD" db_id="03917" goid="GO:0005886">Plasma Membrane</source>
               <source db="HPRD" db_id="03917" goid="GO:0005737">Cytoplasm</source>
               <source db="UniProt/SPTrEMBL" db_id="O43610" goid="GO:0005737">cytoplasm</source>
          </externalannot>
          <literature></literature>
          <direct_interaction>
               <entry source="HPRD" source_id="03917" uniprot="O43610" refseq="NP_005831.1">
                    <name>Sprouty homolog 3</name>
               </entry>
          </direct_interaction>
          <metabolic_interaction>
               <entry source_id="hsa:10251">
                    <gene_name>SPRY3</gene_name>
                    <defination>sprouty homolog 3 (Drosophila)</defination>
                    <orthology>KO :K04704</orthology>
                    <class>Environmental Information Processing; Signal Transduction; Jak-STAT signaling pathway [PATH:hsa04630]</class>
                    <enzyme></enzyme>
               </entry>
          </metabolic_interaction>
     </LOCATE_protein>
     <LOCATE_protein uid="6000785" uniprot="Q6ZUL3" refseq="NP_997295">
          <externalannot></externalannot>
          <literature></literature>
          <direct_interaction></direct_interaction>
          <metabolic_interaction>
               <entry source_id="hsa:389649">
                    <gene_name>FLJ43582</gene_name>
                    <defination>FLJ43582 protein</defination>
                    <orthology></orthology>
                    <class></class>
                    <enzyme></enzyme>
               </entry>
          </metabolic_interaction>
     </LOCATE_protein>
     <LOCATE_protein uid="6000786" uniprot="Q92993" refseq="">
          <externalannot>
               <source db="HPRD" db_id="03245" goid="GO:0005737">Cytoplasm</source>
               <source db="HPRD" db_id="03245" goid="GO:0005634">Nucleus</source>
               <source db="UniProt/SPTrEMBL" db_id="Q92993" goid="GO:0005737">cytoplasm</source>
               <source db="UniProt/SPTrEMBL" db_id="Q92993" goid="GO:0005634">nucleus</source>
          </externalannot>
          <literature></literature>
          <direct_interaction>
               <entry source="HPRD" source_id="03245" uniprot="Q92993" refseq="NP_874369.1">
                    <name>HIV-1 Tat interacting protein, 60kDa</name>
                    <interactor type="direct" pubmed_id="16169070">
                         <molecule source_id="03344" gene_symbol="PTPRS" uniprot="Q13332" refseq="">Protein tyrosine phosphatase, receptor type, sigma</molecule>
                    </interactor>
                    <interactor type="direct" pubmed_id="16169070">
                         <molecule source_id="12909" gene_symbol="C7orf20" uniprot="Q7L5D6" refseq="">Chromosome 7 open reading frame 20</molecule>
                    </interactor>
                    <interactor type="direct" pubmed_id="16169070">
                         <molecule source_id="13006" gene_symbol="CBX8" uniprot="Q9HC52" refseq="">Chromobox homolog 8</molecule>
                    </interactor>
                    <interactor type="direct" pubmed_id="10096020">
                         <molecule source_id="03036" gene_symbol="H3F3B" uniprot="-" refseq="">H3 Histone, family 3B</molecule>
                    </interactor>
                    <interactor type="direct" pubmed_id="16169070">
                         <molecule source_id="06896" gene_symbol="CCT7" uniprot="Q99832" refseq="">Chaperonin containing T complex polypeptide 1, subunit 7</molecule>
                    </interactor>
                    <interactor type="direct" pubmed_id="16169070">
                         <molecule source_id="00309" gene_symbol="CDC42" uniprot="P60953" refseq="">CDC42</molecule>
                    </interactor>
                    <interactor type="direct" pubmed_id="16169070">
                         <molecule source_id="09740" gene_symbol="CDK5RAP2" uniprot="Q96SN8" refseq="">CDK5 regulatory subunit associated protein 2</molecule>
                    </interactor>
                    <interactor type="direct" pubmed_id="16169070">
                         <molecule source_id="06206" gene_symbol="CRELD1" uniprot="Q96HD1" refseq="">Cysteine rich with EGF like domains 1</molecule>
                    </interactor>
                    <interactor type="direct" pubmed_id="16169070">
                         <molecule source_id="02652" gene_symbol="CSTF2" uniprot="P33240" refseq="">Cleavage stimulation factor subunit 2</molecule>
                    </interactor>
                    <interactor type="direct" pubmed_id="16169070">
                         <molecule source_id="01858" gene_symbol="EFNA1" uniprot="P20827" refseq="">Ephrin A1</molecule>
                    </interactor>
                    <interactor type="direct" pubmed_id="16169070">
                         <molecule source_id="07829" gene_symbol="OGFOD2" uniprot="-" refseq="">2-oxoglutarate and iron-dependent oxygenase domain containing 2</molecule>
                    </interactor>
                    <interactor type="direct" pubmed_id="16169070">
                         <molecule source_id="07600" gene_symbol="GEMIN7" uniprot="Q9H840" refseq="">Gemin 7</molecule>
                    </interactor>
                    <interactor type="direct" pubmed_id="10096020">
                         <molecule source_id="09107" gene_symbol="HIST2H2AC" uniprot="Q16777" refseq="">H2A histone family member Q</molecule>
                    </interactor>
                    <interactor type="direct" pubmed_id="16001085">
                         <molecule source_id="02534" gene_symbol="CREBBP" uniprot="Q92793" refseq="">CREBBP</molecule>
                    </interactor>
                    <interactor type="direct" pubmed_id="16001085">
                         <molecule source_id="04078" gene_symbol="EP300" uniprot="Q09472" refseq="">E1A binding protein p300</molecule>
                    </interactor>
                    <interactor type="direct" pubmed_id="10096020">
                         <molecule source_id="11821" gene_symbol="HIST2H4A" uniprot="-" refseq="">Histone 2 H4</molecule>
                    </interactor>
                    <interactor type="direct" pubmed_id="11416127">
                         <molecule source_id="08986" gene_symbol="PLA2G4A" uniprot="P47712" refseq="">Cytosolic phospholipase A2</molecule>
                    </interactor>
                    <interactor type="direct" pubmed_id="16169070">
                         <molecule source_id="10401" gene_symbol="GSTO1" uniprot="P78417" refseq="">Glutathione S transferase omega 1</molecule>
                    </interactor>
                    <interactor type="direct" pubmed_id="16169070">
                         <molecule source_id="03818" gene_symbol="HNRPH3" uniprot="P31942" refseq="">Heterogeneous nuclear ribonucleoprotein H3</molecule>
                    </interactor>
                    <interactor type="direct" pubmed_id="16169070">
                         <molecule source_id="09995" gene_symbol="CCDC106" uniprot="Q9BWC9" refseq="">HSU79303</molecule>
                    </interactor>
                    <interactor type="direct" pubmed_id="16169070">
                         <molecule source_id="10016" gene_symbol="TELO2" uniprot="-" refseq="">KIAA0683</molecule>
                    </interactor>
                    <interactor type="direct" pubmed_id="16169070">
                         <molecule source_id="17353" gene_symbol="C1orf174" uniprot="-" refseq="">Chromosome 1 open reading frame 174</molecule>
                    </interactor>
                    <interactor type="direct" pubmed_id="16169070">
                         <molecule source_id="14249" gene_symbol="NDUFA4L2" uniprot="Q9NRX3" refseq="">NADH dehydrogenase (ubiquinone) 1 alpha subcomplex, 4-like 2</molecule>
                    </interactor>
                    <interactor type="direct" pubmed_id="16169070">
                         <molecule source_id="10065" gene_symbol="MAD2L1BP" uniprot="Q15013" refseq="">MAD2L1 binding protein</molecule>
                    </interactor>
                    <interactor type="direct" pubmed_id="16169070">
                         <molecule source_id="14230" gene_symbol="FAM135B" uniprot="-" refseq="">Family with sequence similarity 135, member B</molecule>
                    </interactor>
                    <interactor type="direct" pubmed_id="16169070">
                         <molecule source_id="14500" gene_symbol="C16orf24" uniprot="Q9BQD7" refseq="">Chromosome 16 open reading frame 24</molecule>
                    </interactor>
                    <interactor type="direct" pubmed_id="16169070">
                         <molecule source_id="14646" gene_symbol="FAM101B" uniprot="Q8N5W9" refseq="">Family with sequence similarity 101, member B</molecule>
                    </interactor>
                    <interactor type="direct" pubmed_id="16169070,16189514">
                         <molecule source_id="17626" gene_symbol="NAP1L5" uniprot="-" refseq="">Nucleosome assembly protein 1-like 5</molecule>
                    </interactor>
                    <interactor type="direct" pubmed_id="16169070">
                         <molecule source_id="02757" gene_symbol="NDUFV2" uniprot="P19404" refseq="">NADH ubiquinone oxidoreductase flavoprotein 2</molecule>
                    </interactor>
                    <interactor type="direct" pubmed_id="16169070">
                         <molecule source_id="06843" gene_symbol="PDCD5" uniprot="O14737" refseq="">Programmed cell death 5</molecule>
                    </interactor>
                    <interactor type="direct" pubmed_id="16169070">
                         <molecule source_id="09683" gene_symbol="PLEKHA4" uniprot="Q9H4M7" refseq="">PEPP1</molecule>
                    </interactor>
                    <interactor type="direct" pubmed_id="16169070">
                         <molecule source_id="03810" gene_symbol="RGL2" uniprot="O15211" refseq="">RAB2L</molecule>
                    </interactor>
                    <interactor type="direct" pubmed_id="16169070">
                         <molecule source_id="02431" gene_symbol="SAT1" uniprot="P21673" refseq="">Spermidine/spermine N(1) acetyltransferase</molecule>
                    </interactor>
                    <interactor type="direct" pubmed_id="12737628">
                         <molecule source_id="15976" gene_symbol="ETV6" uniprot="P41212" refseq="">ETS translocation variant 6</molecule>
                    </interactor>
                    <interactor type="direct" pubmed_id="12464179">
                         <molecule source_id="03328" gene_symbol="PITX2" uniprot="Q99697" refseq="">Pituitary homeo box 2</molecule>
                    </interactor>
                    <interactor type="direct" pubmed_id="15829968">
                         <molecule source_id="01238" gene_symbol="NFKB1" uniprot="P19838" refseq="">NFKB1</molecule>
                    </interactor>
                    <interactor type="direct" pubmed_id="15121871">
                         <molecule source_id="01806" gene_symbol="E2F1" uniprot="Q01094" refseq="">E2F transcription factor 1</molecule>
                    </interactor>
                    <interactor type="direct" pubmed_id="16169070">
                         <molecule source_id="06111" gene_symbol="SNAPAP" uniprot="O95295" refseq="">SNARE associated protein</molecule>
                    </interactor>
                    <interactor type="direct" pubmed_id="11441186">
                         <molecule source_id="04087" gene_symbol="APBB1" uniprot="O00213" refseq="">Amyloid beta A4 precursor protein binding, family B, member 1</molecule>
                    </interactor>
                    <interactor type="direct" pubmed_id="12888553">
                         <molecule source_id="00138" gene_symbol="LRP1" uniprot="Q07954" refseq="">Low density lipoprotein receptor-related protein 1</molecule>
                    </interactor>
                    <interactor type="direct" pubmed_id="10362352,15829968">
                         <molecule source_id="00179" gene_symbol="BCL3" uniprot="P20749" refseq="">Bcl 3</molecule>
                    </interactor>
                    <interactor type="direct" pubmed_id="16141325">
                         <molecule source_id="06347" gene_symbol="ATM" uniprot="Q13315" refseq="">ATM</molecule>
                    </interactor>
                    <interactor type="direct" pubmed_id="10720489">
                         <molecule source_id="00442" gene_symbol="CREB1" uniprot="P16220" refseq="">Active transcription factor CREB</molecule>
                    </interactor>
                    <interactor type="direct" pubmed_id="12776177,15572685">
                         <molecule source_id="01818" gene_symbol="MYC" uniprot="P01106" refseq="">c-Myc</molecule>
                    </interactor>
                    <interactor type="direct" pubmed_id="16169070">
                         <molecule source_id="03038" gene_symbol="SNRPD2" uniprot="P62316" refseq="">Small nuclear ribonucleoprotein polypeptide D2</molecule>
                    </interactor>
                    <interactor type="direct" pubmed_id="12032152">
                         <molecule source_id="00100" gene_symbol="APP" uniprot="P05067" refseq="">Amyloid beta A4 protein</molecule>
                    </interactor>
                    <interactor type="direct" pubmed_id="16169070">
                         <molecule source_id="02433" gene_symbol="SYN1" uniprot="P17600" refseq="">Synapsin I</molecule>
                    </interactor>
                    <interactor type="direct" pubmed_id="12551922">
                         <molecule source_id="00026" gene_symbol="STAT3" uniprot="P40763" refseq="">STAT3</molecule>
                    </interactor>
                    <interactor type="direct" pubmed_id="16169070">
                         <molecule source_id="09836" gene_symbol="TRIB3" uniprot="Q96RU7" refseq="">TRIB3</molecule>
                    </interactor>
                    <interactor type="direct" pubmed_id="16169070">
                         <molecule source_id="01277" gene_symbol="BMI1" uniprot="P35226" refseq="">Polycomb complex protein BMI1</molecule>
                    </interactor>
                    <interactor type="direct" pubmed_id="12551922">
                         <molecule source_id="09133" gene_symbol="HDAC7A" uniprot="Q8WUI4" refseq="">Histone deacetylase 7A</molecule>
                    </interactor>
                    <interactor type="direct" pubmed_id="11262386">
                         <molecule source_id="00571" gene_symbol="EDNRA" uniprot="P25101" refseq="">Endothelin receptor, type A</molecule>
                    </interactor>
                    <interactor type="direct" pubmed_id="16169070">
                         <molecule source_id="01035" gene_symbol="LMNA" uniprot="P02545" refseq="">Lamin A/C</molecule>
                    </interactor>
                    <interactor type="direct" pubmed_id="16169070">
                         <molecule source_id="16007" gene_symbol="POLE2" uniprot="P56282" refseq="">DNA polymerase epsilon subunit B</molecule>
                    </interactor>
                    <interactor type="direct" pubmed_id="16169070">
                         <molecule source_id="15156" gene_symbol="POLR3F" uniprot="Q9H1D9" refseq="">RNA polymerase III C39 subunit</molecule>
                    </interactor>
                    <interactor type="direct" pubmed_id="16169070">
                         <molecule source_id="01921" gene_symbol="ZNF24" uniprot="P17028" refseq="">ZNF191</molecule>
                    </interactor>
                    <interactor type="direct" pubmed_id="16169070">
                         <molecule source_id="01471" gene_symbol="PTPN4" uniprot="P29074" refseq="">Protein tyrosine phosphatase, non receptor type, 4</molecule>
                    </interactor>
                    <interactor type="direct" pubmed_id="16169070">
                         <molecule source_id="" gene_symbol="" uniprot="" refseq=""></molecule>
                    </interactor>
                    <interactor type="direct" pubmed_id="16169070">
                         <molecule source_id="02771" gene_symbol="IK" uniprot="Q13123" refseq="">IK factor</molecule>
                    </interactor>
                    <interactor type="direct" pubmed_id="15383276">
                         <molecule source_id="03354" gene_symbol="BARD1" uniprot="Q99728" refseq="">BRCA1 associated ring domain 1</molecule>
                    </interactor>
                    <interactor type="direct" pubmed_id="15383276">
                         <molecule source_id="02972" gene_symbol="HAP1" uniprot="P54257" refseq="">Huntingtin associated protein 1</molecule>
                    </interactor>
                    <interactor type="direct" pubmed_id="15383276">
                         <molecule source_id="05383" gene_symbol="GADD45G" uniprot="O95257" refseq="">GADD45 gamma</molecule>
                    </interactor>
                    <interactor type="direct" pubmed_id="15383276">
                         <molecule source_id="00713" gene_symbol="GAPDH" uniprot="P04406" refseq="">Glyceraldehyde 3 phosphate dehydrogenase</molecule>
                    </interactor>
                    <interactor type="direct" pubmed_id="11927554">
                         <molecule source_id="01272" gene_symbol="MDM2" uniprot="Q00987" refseq="">MDM2</molecule>
                    </interactor>
                    <interactor type="direct" pubmed_id="11275565">
                         <molecule source_id="01798" gene_symbol="ZEB1" uniprot="P37275" refseq="">Transcription factor 8</molecule>
                    </interactor>
                    <interactor type="direct" pubmed_id="11994312">
                         <molecule source_id="03143" gene_symbol="HDAC1" uniprot="Q13547" refseq="">Histone deacetylase 1</molecule>
                    </interactor>
                    <interactor type="direct" pubmed_id="10486269">
                         <molecule source_id="02052" gene_symbol="IL9R" uniprot="Q01113" refseq="">Interleukin 9 receptor</molecule>
                    </interactor>
                    <interactor type="direct" pubmed_id="12468530">
                         <molecule source_id="00302" gene_symbol="CDC2" uniprot="P06493" refseq="">CDC2</molecule>
                    </interactor>
                    <interactor type="direct" pubmed_id="12468530">
                         <molecule source_id="00454" gene_symbol="CCNB1" uniprot="P14635" refseq="">Cyclin B1</molecule>
                    </interactor>
                    <interactor type="direct" pubmed_id="11994312,10364196">
                         <molecule source_id="02437" gene_symbol="AR" uniprot="P10275" refseq="">Androgen receptor</molecule>
                    </interactor>
                    <interactor type="direct" pubmed_id="16169070">
                         <molecule source_id="09286" gene_symbol="ARIH2" uniprot="O95376" refseq="">Ariadne 2</molecule>
                    </interactor>
                    <interactor type="direct" pubmed_id="16455055">
                         <molecule source_id="13628" gene_symbol="HABP4" uniprot="Q5JVS0" refseq="">Hyaluronan binding protein 4</molecule>
                    </interactor>
                    <interactor type="direct" pubmed_id="15383276">
                         <molecule source_id="17212" gene_symbol="KIAA1377" uniprot="Q9P2H0" refseq="">KIAA1377 protein</molecule>
                    </interactor>
                    <interactor type="direct" pubmed_id="16601686">
                         <molecule source_id="01859" gene_symbol="TP53" uniprot="P04637" refseq="">p53</molecule>
                    </interactor>
                    <interactor type="direct" pubmed_id="16260778">
                         <molecule source_id="00589" gene_symbol="ESR1" uniprot="P03372" refseq="">Estrogen receptor alpha</molecule>
                    </interactor>
                    <interactor type="direct" pubmed_id="15474031">
                         <molecule source_id="01066" gene_symbol="ALOX12" uniprot="P18054" refseq="">Arachidonate 12-oxidoreductase</molecule>
                    </interactor>
                    <interactor type="complex" pubmed_id="14966270">
                         <molecule source_id="09532" gene_symbol="MORF4L1" uniprot="Q9UBU8" refseq="">Mortality factor 4 like protein 1</molecule>
                         <molecule source_id="13347" gene_symbol="C1orf149" uniprot="Q9HAF1" refseq="">Sarcoma antigen NY-SAR-91</molecule>
                         <molecule source_id="06321" gene_symbol="ING3" uniprot="Q9NXR8" refseq="">Inhibitor of growth family member 3</molecule>
                         <molecule source_id="16070" gene_symbol="RUVBL2" uniprot="Q9Y230" refseq="">RuvB like 2</molecule>
                         <molecule source_id="09941" gene_symbol="EPC1" uniprot="Q9H2F5" refseq="">EPC1</molecule>
                         <molecule source_id="13274" gene_symbol="EPC2" uniprot="Q52LR7" refseq="">Enhancer of polycomb homolog 2</molecule>
                         <molecule source_id="00032" gene_symbol="ACTB" uniprot="P60709" refseq="">Actin beta</molecule>
                         <molecule source_id="03666" gene_symbol="YEATS4" uniprot="O95619" refseq="">Glioma amplified sequence 41</molecule>
                         <molecule source_id="04166" gene_symbol="BRD8" uniprot="Q9H0E9" refseq="">Bromodomain containing 8</molecule>
                         <molecule source_id="04310" gene_symbol="TRRAP" uniprot="Q9Y4A5" refseq="">350/400 kDa PCAF associated factor</molecule>
                         <molecule source_id="05389" gene_symbol="ACTL6A" uniprot="O96019" refseq="">Actin-like 6A</molecule>
                         <molecule source_id="05465" gene_symbol="DMAP1" uniprot="Q9NPF5" refseq="">DMAP1</molecule>
                         <molecule source_id="09143" gene_symbol="RUVBL1" uniprot="Q9Y265" refseq="">RuvB like 1</molecule>
                         <molecule source_id="09378" gene_symbol="EP400" uniprot="Q96L91" refseq="">E1A binding protein p400</molecule>
                    </interactor>
                    <interactor type="complex" pubmed_id="12963728">
                         <molecule source_id="00032" gene_symbol="ACTB" uniprot="P60709" refseq="">Actin beta</molecule>
                         <molecule source_id="02326" gene_symbol="MORF4L2" uniprot="Q15014" refseq="">Mortality factor 4 like 2</molecule>
                         <molecule source_id="06321" gene_symbol="ING3" uniprot="Q9NXR8" refseq="">Inhibitor of growth family member 3</molecule>
                         <molecule source_id="03666" gene_symbol="YEATS4" uniprot="O95619" refseq="">Glioma amplified sequence 41</molecule>
                         <molecule source_id="04166" gene_symbol="BRD8" uniprot="Q9H0E9" refseq="">Bromodomain containing 8</molecule>
                         <molecule source_id="04310" gene_symbol="TRRAP" uniprot="Q9Y4A5" refseq="">350/400 kDa PCAF associated factor</molecule>
                         <molecule source_id="05389" gene_symbol="ACTL6A" uniprot="O96019" refseq="">Actin-like 6A</molecule>
                         <molecule source_id="05465" gene_symbol="DMAP1" uniprot="Q9NPF5" refseq="">DMAP1</molecule>
                         <molecule source_id="09378" gene_symbol="EP400" uniprot="Q96L91" refseq="">E1A binding protein p400</molecule>
                         <molecule source_id="09532" gene_symbol="MORF4L1" uniprot="Q9UBU8" refseq="">Mortality factor 4 like protein 1</molecule>
                         <molecule source_id="13347" gene_symbol="C1orf149" uniprot="Q9HAF1" refseq="">Sarcoma antigen NY-SAR-91</molecule>
                         <molecule source_id="09941" gene_symbol="EPC1" uniprot="Q9H2F5" refseq="">EPC1</molecule>
                         <molecule source_id="00774" gene_symbol="HSPA1A" uniprot="-" refseq="">Heat shock 70 KD protein 1A</molecule>
                         <molecule source_id="10897" gene_symbol="RSL1D1" uniprot="O76021" refseq="">Ribosomal L1 domain containing 1</molecule>
                         <molecule source_id="16646" gene_symbol="C20orf20" uniprot="Q9NV56" refseq="">C20orf20 protein</molecule>
                         <molecule source_id="09143" gene_symbol="RUVBL1" uniprot="Q9Y265" refseq="">RuvB like 1</molecule>
                         <molecule source_id="16070" gene_symbol="RUVBL2" uniprot="Q9Y230" refseq="">RuvB like 2</molecule>
                    </interactor>
                    <interactor type="complex" pubmed_id="15647280">
                         <molecule source_id="04310" gene_symbol="TRRAP" uniprot="Q9Y4A5" refseq="">350/400 kDa PCAF associated factor</molecule>
                         <molecule source_id="04166" gene_symbol="BRD8" uniprot="Q9H0E9" refseq="">Bromodomain containing 8</molecule>
                         <molecule source_id="09378" gene_symbol="EP400" uniprot="Q96L91" refseq="">E1A binding protein p400</molecule>
                         <molecule source_id="09941" gene_symbol="EPC1" uniprot="Q9H2F5" refseq="">EPC1</molecule>
                         <molecule source_id="13274" gene_symbol="EPC2" uniprot="Q52LR7" refseq="">Enhancer of polycomb homolog 2</molecule>
                         <molecule source_id="06321" gene_symbol="ING3" uniprot="Q9NXR8" refseq="">Inhibitor of growth family member 3</molecule>
                         <molecule source_id="09532" gene_symbol="MORF4L1" uniprot="Q9UBU8" refseq="">Mortality factor 4 like protein 1</molecule>
                         <molecule source_id="02326" gene_symbol="MORF4L2" uniprot="Q15014" refseq="">Mortality factor 4 like 2</molecule>
                         <molecule source_id="16646" gene_symbol="C20orf20" uniprot="Q9NV56" refseq="">C20orf20 protein</molecule>
                         <molecule source_id="13347" gene_symbol="C1orf149" uniprot="Q9HAF1" refseq="">Sarcoma antigen NY-SAR-91</molecule>
                         <molecule source_id="05465" gene_symbol="DMAP1" uniprot="Q9NPF5" refseq="">DMAP1</molecule>
                         <molecule source_id="09143" gene_symbol="RUVBL1" uniprot="Q9Y265" refseq="">RuvB like 1</molecule>
                         <molecule source_id="16070" gene_symbol="RUVBL2" uniprot="Q9Y230" refseq="">RuvB like 2</molecule>
                         <molecule source_id="03666" gene_symbol="YEATS4" uniprot="O95619" refseq="">Glioma amplified sequence 41</molecule>
                         <molecule source_id="05389" gene_symbol="ACTL6A" uniprot="O96019" refseq="">Actin-like 6A</molecule>
                         <molecule source_id="02791" gene_symbol="VPS72" uniprot="Q15906" refseq="">TCFL1</molecule>
                    </interactor>
               </entry>
               <entry source="DIP" source_id="5998" uniprot="Q92993" refseq="">
                    <name>tat interactive protein</name>
                    <interactor>
                         <molecule source_id="125" uniprot="P10275" refseq=""></molecule>
                    </interactor>
               </entry>
          </direct_interaction>
          <metabolic_interaction>
               <entry source_id="hsa:10524">
                    <gene_name>KAT5, HTATIP</gene_name>
                    <defination>K(lysine) acetyltransferase 5</defination>
                    <orthology>KO :K11304</orthology>
                    <class></class>
                    <enzyme>2.3.1.48</enzyme>
                    <mol_info>
                         <substrate>
                              <compound name="acetyl-CoA" formula="C23H38N7O17P3S&#10;">C00024</compound>
                              <compound name="histone" formula="">C01429</compound>
                         </substrate>
                         <product>
                              <compound name="CoA" formula="C21H36N7O16P3S&#10;">C00010</compound>
                              <compound name="acetylhistone" formula="">C01997</compound>
                         </product>
                    </mol_info>
               </entry>
               <entry source_id="ENSG00000172977-MONOMER"></entry>
          </metabolic_interaction>
     </LOCATE_protein>
     <LOCATE_protein uid="6000787" uniprot="" refseq="">
          <externalannot></externalannot>
          <literature></literature>
          <direct_interaction></direct_interaction>
          <metabolic_interaction></metabolic_interaction>
     </LOCATE_protein>
     <LOCATE_protein uid="6000788" uniprot="" refseq="NP_055331">
          <externalannot></externalannot>
          <literature></literature>
          <direct_interaction></direct_interaction>
          <metabolic_interaction>
               <entry source_id="ENSG00000088038-MONOMER"></entry>
          </metabolic_interaction>
     </LOCATE_protein>
     <LOCATE_protein uid="6000790" uniprot="" refseq="NP_006476">
          <externalannot>
               <source db="Ensembl-Peptide Human" db_id="ENSP00000262723" goid="GO:0005576">extracellular region</source>
               <source db="HPRD" db_id="00629" goid="GO:0005576">extracellular region</source>
          </externalannot>
          <literature>
               <source pmid="14718574" organism="Human">
                    <subcellular_loction goid="GO:0005576">Extracellular</subcellular_loction>
               </source>
          </literature>
          <direct_interaction></direct_interaction>
          <metabolic_interaction>
               <entry source_id="ENSG00000077942-MONOMER"></entry>
          </metabolic_interaction>
     </LOCATE_protein>
     <LOCATE_protein uid="6000791" uniprot="O95267" refseq="NP_005730">
          <externalannot>
               <source db="HPRD" db_id="04909" goid="GO:0005794">Golgi Apparatus</source>
          </externalannot>
          <literature></literature>
          <direct_interaction></direct_interaction>
          <metabolic_interaction>
               <entry source_id="hsa:10125">
                    <gene_name>RASGRP1</gene_name>
                    <defination>RAS guanyl releasing protein 1 (calcium and DAG-regulated)</defination>
                    <orthology>KO :K04350</orthology>
                    <class>Environmental Information Processing; Signal Transduction; MAPK signaling pathway [PATH:hsa04010] Cellular Processes; Immune System; T cell receptor signaling pathway [PATH:hsa04660]</class>
                    <enzyme></enzyme>
               </entry>
               <entry source_id="ENSG00000172575-MONOMER"></entry>
          </metabolic_interaction>
     </LOCATE_protein>
     <LOCATE_protein uid="6000792" uniprot="P35712" refseq="">
          <externalannot>
               <source db="LIFEdb" db_id="htes3_17n12" goid="GO:0016607">nuclear speck</source>
               <source db="UniProt/SPTrEMBL" db_id="P35712" goid="GO:0005634">nucleus</source>
               <source db="LIFEdb" db_id="IMAGp998C181167" goid="GO:0005634">nucleus</source>
          </externalannot>
          <literature>
               <source pmid="11818535" organism="Human">
                    <subcellular_loction goid="GO:0005634">Nucleus</subcellular_loction>
               </source>
          </literature>
          <direct_interaction>
               <entry source="HPRD" source_id="06267" uniprot="P35712" refseq="NP_201583.2">
                    <name>SOX 6</name>
                    <interactor type="direct" pubmed_id="11504872">
                         <molecule source_id="04016" gene_symbol="CTBP2" uniprot="P56545" refseq="">C terminal binding protein 2</molecule>
                    </interactor>
                    <interactor type="direct" pubmed_id="14530442">
                         <molecule source_id="08463" gene_symbol="DAZAP2" uniprot="Q15038" refseq="">Daz associated protein 2</molecule>
                    </interactor>
                    <interactor type="direct" pubmed_id="10996314">
                         <molecule source_id="13323" gene_symbol="CENPK" uniprot="Q9BS16" refseq="">Leucine zipper protein FKSG14</molecule>
                    </interactor>
                    <interactor type="direct" pubmed_id="9755172">
                         <molecule source_id="18086" gene_symbol="SOX5" uniprot="P35711" refseq="">Sex determining region Y box 5</molecule>
                    </interactor>
                    <interactor type="direct" pubmed_id="9755172">
                         <molecule source_id="06267" gene_symbol="SOX6" uniprot="P35712" refseq="">SOX 6</molecule>
                    </interactor>
                    <interactor type="direct" pubmed_id="16442531">
                         <molecule source_id="03554" gene_symbol="SUMO1" uniprot="P63165" refseq="">SMT3 suppressor of mif two 3 homolog 1</molecule>
                    </interactor>
                    <interactor type="direct" pubmed_id="16442531">
                         <molecule source_id="04332" gene_symbol="SUMO2" uniprot="P61956" refseq="">SMT3 suppressor of mif two 3 homolog 2</molecule>
                    </interactor>
                    <interactor type="direct" pubmed_id="16442531">
                         <molecule source_id="03754" gene_symbol="SUMO3" uniprot="P55854" refseq="">SUMO3</molecule>
                    </interactor>
               </entry>
          </direct_interaction>
          <metabolic_interaction>
               <entry source_id="hsa:55553">
                    <gene_name>SOX6</gene_name>
                    <defination>SRY (sex determining region Y)-box 6</defination>
                    <orthology>KO :K09269</orthology>
                    <class></class>
                    <enzyme></enzyme>
               </entry>
          </metabolic_interaction>
     </LOCATE_protein>
     <LOCATE_protein uid="6000793" uniprot="" refseq="NP_038466">
          <externalannot>
               <source db="LIFEdb" db_id="hfbr2_3l2" goid="GO:0005737">cytoplasm</source>
               <source db="HPRD" db_id="05440" goid="GO:0005634">Nucleus</source>
               <source db="HPRD" db_id="05440" goid="GO:0005783">Endoplasmic Reticulum</source>
               <source db="HPRD" db_id="05440" goid="GO:0005737">Cytoplasm</source>
          </externalannot>
          <literature></literature>
          <direct_interaction></direct_interaction>
          <metabolic_interaction>
               <entry source_id="ENSG00000135018-MONOMER"></entry>
          </metabolic_interaction>
     </LOCATE_protein>
     <LOCATE_protein uid="6000794" uniprot="" refseq="">
          <externalannot></externalannot>
          <literature></literature>
          <direct_interaction></direct_interaction>
          <metabolic_interaction></metabolic_interaction>
     </LOCATE_protein>
     <LOCATE_protein uid="6000795" uniprot="" refseq="NP_079521">
          <externalannot>
               <source db="HPRD" db_id="16287" goid="GO:0005634">Nucleus</source>
          </externalannot>
          <literature>
               <source pmid="11335119" organism="Mouse">
                    <subcellular_loction goid="GO:0005634">Nucleus</subcellular_loction>
               </source>
          </literature>
          <direct_interaction></direct_interaction>
          <metabolic_interaction>
               <entry source_id="ENSG00000105717-MONOMER"></entry>
          </metabolic_interaction>
     </LOCATE_protein>
     <LOCATE_protein uid="6000796" uniprot="" refseq="">
          <externalannot>
               <source db="HPRD" db_id="18180" goid="GO:0005576">extracellular region</source>
               <source db="HPRD" db_id="18180" goid="GO:0005886">Plasma Membrane</source>
          </externalannot>
          <literature></literature>
          <direct_interaction>
               <entry source="HPRD" source_id="18180" uniprot="Q9NS62" refseq="NP_061146.1">
                    <name>Thrombospondin, type I, domain containing 1</name>
               </entry>
          </direct_interaction>
          <metabolic_interaction></metabolic_interaction>
     </LOCATE_protein>
     <LOCATE_protein uid="6000797" uniprot="" refseq="NP_001026873">
          <externalannot></externalannot>
          <literature></literature>
          <direct_interaction></direct_interaction>
          <metabolic_interaction></metabolic_interaction>
     </LOCATE_protein>
     <LOCATE_protein uid="6000799" uniprot="" refseq="">
          <externalannot>
               <source db="LIFEdb" db_id="BC003070" goid="GO:0005634">nucleus</source>
          </externalannot>
          <literature></literature>
          <direct_interaction></direct_interaction>
          <metabolic_interaction></metabolic_interaction>
     </LOCATE_protein>
     <LOCATE_protein uid="6000802" uniprot="" refseq="">
          <externalannot></externalannot>
          <literature></literature>
          <direct_interaction></direct_interaction>
          <metabolic_interaction></metabolic_interaction>
     </LOCATE_protein>
     <LOCATE_protein uid="6000803" uniprot="Q6ZWA3" refseq="">
          <externalannot></externalannot>
          <literature></literature>
          <direct_interaction></direct_interaction>
          <metabolic_interaction></metabolic_interaction>
     </LOCATE_protein>
     <LOCATE_protein uid="6000805" uniprot="" refseq="">
          <externalannot>
               <source db="LIFEdb" db_id="hamy2_21k4" goid="GO:0005886">plasma membrane</source>
               <source db="LIFEdb" db_id="hamy2_21k4" goid="GO:0005794">Golgi apparatus</source>
          </externalannot>
          <literature></literature>
          <direct_interaction>
               <entry source="HPRD" source_id="15521" uniprot="Q96PE5" refseq="NP_149984.1">
                    <name>Transmembrane protein 10</name>
               </entry>
          </direct_interaction>
          <metabolic_interaction></metabolic_interaction>
     </LOCATE_protein>
     <LOCATE_protein uid="6000807" uniprot="" refseq="NP_872378">
          <externalannot></externalannot>
          <literature></literature>
          <direct_interaction></direct_interaction>
          <metabolic_interaction></metabolic_interaction>
     </LOCATE_protein>
     <LOCATE_protein uid="6000808" uniprot="Q6ZUZ7" refseq="NP_001013747">
          <externalannot></externalannot>
          <literature></literature>
          <direct_interaction></direct_interaction>
          <metabolic_interaction></metabolic_interaction>
     </LOCATE_protein>
     <LOCATE_protein uid="6000809" uniprot="" refseq="">
          <externalannot></externalannot>
          <literature></literature>
          <direct_interaction></direct_interaction>
          <metabolic_interaction></metabolic_interaction>
     </LOCATE_protein>
     <LOCATE_protein uid="6000811" uniprot="" refseq="NP_001005340">
          <externalannot>
               <source db="HPRD" db_id="05081" goid="GO:0005886">Plasma Membrane</source>
               <source db="HPRD" db_id="05081" goid="GO:0005768">Endosomes</source>
          </externalannot>
          <literature>
               <source pmid="12638126" organism="Mouse">
                    <subcellular_loction goid="GO:0042470;GO:0005768">EndosomesMelanosome</subcellular_loction>
               </source>
          </literature>
          <direct_interaction></direct_interaction>
          <metabolic_interaction></metabolic_interaction>
     </LOCATE_protein>
     <LOCATE_protein uid="6000812" uniprot="" refseq="NP_112173">
          <externalannot></externalannot>
          <literature></literature>
          <direct_interaction></direct_interaction>
          <metabolic_interaction>
               <entry source_id="ENSG00000102543-MONOMER"></entry>
          </metabolic_interaction>
     </LOCATE_protein>
     <LOCATE_protein uid="6000814" uniprot="" refseq="">
          <externalannot></externalannot>
          <literature></literature>
          <direct_interaction></direct_interaction>
          <metabolic_interaction></metabolic_interaction>
     </LOCATE_protein>
     <LOCATE_protein uid="6000815" uniprot="" refseq="">
          <externalannot></externalannot>
          <literature></literature>
          <direct_interaction></direct_interaction>
          <metabolic_interaction></metabolic_interaction>
     </LOCATE_protein>
     <LOCATE_protein uid="6000816" uniprot="Q6FGG3" refseq="NP_001035948">
          <externalannot>
               <source db="HPRD" db_id="17814" goid="GO:0005634">Nucleus</source>
          </externalannot>
          <literature></literature>
          <direct_interaction></direct_interaction>
          <metabolic_interaction></metabolic_interaction>
     </LOCATE_protein>
     <LOCATE_protein uid="6000818" uniprot="Q9UN86" refseq="NP_003014">
          <externalannot>
               <source db="HPRD" db_id="03657" goid="GO:0005737">Cytoplasm</source>
          </externalannot>
          <literature></literature>
          <direct_interaction></direct_interaction>
          <metabolic_interaction>
               <entry source_id="hsa:9908">
                    <gene_name>G3BP2</gene_name>
                    <defination>GTPase activating protein (SH3 domain) binding protein 2</defination>
                    <orthology></orthology>
                    <class></class>
                    <enzyme></enzyme>
               </entry>
               <entry source_id="ENSG00000087266-MONOMER"></entry>
          </metabolic_interaction>
     </LOCATE_protein>
     <LOCATE_protein uid="6000819" uniprot="" refseq="NP_001074214">
          <externalannot></externalannot>
          <literature></literature>
          <direct_interaction></direct_interaction>
          <metabolic_interaction></metabolic_interaction>
     </LOCATE_protein>
     <LOCATE_protein uid="6000820" uniprot="" refseq="NP_000563">
          <externalannot>
               <source db="HPRD" db_id="00495" goid="GO:0005576">extracellular region</source>
          </externalannot>
          <literature></literature>
          <direct_interaction>
               <entry source="DIP" source_id="3511" uniprot="P22301" refseq="NP_000563">
                    <name>IL10</name>
                    <interactor>
                         <molecule source_id="3512" uniprot="Q13651" refseq="NP_001549"></molecule>
                    </interactor>
                    <interactor>
                         <molecule source_id="6016" uniprot="Q08334" refseq=""></molecule>
                    </interactor>
               </entry>
          </direct_interaction>
          <metabolic_interaction>
               <entry source_id="ENSG00000136634-MONOMER"></entry>
          </metabolic_interaction>
     </LOCATE_protein>
     <LOCATE_protein uid="6000821" uniprot="" refseq="">
          <externalannot></externalannot>
          <literature>
               <source pmid="16159890" organism="Human">
                    <subcellular_loction goid="GO:0005737">Cytoplasm</subcellular_loction>
               </source>
          </literature>
          <direct_interaction></direct_interaction>
          <metabolic_interaction></metabolic_interaction>
     </LOCATE_protein>
     <LOCATE_protein uid="6000825" uniprot="" refseq="">
          <externalannot></externalannot>
          <literature></literature>
          <direct_interaction>
               <entry source="HPRD" source_id="14296" uniprot="-" refseq="NP_001074004.1">
                    <name>Lung-inducible Neutralized-related C3HC4 RING domain protein</name>
               </entry>
          </direct_interaction>
          <metabolic_interaction></metabolic_interaction>
     </LOCATE_protein>
     <LOCATE_protein uid="6000828" uniprot="" refseq="NP_694955">
          <externalannot></externalannot>
          <literature></literature>
          <direct_interaction></direct_interaction>
          <metabolic_interaction>
               <entry source_id="ENSG00000168944-MONOMER"></entry>
          </metabolic_interaction>
     </LOCATE_protein>
     <LOCATE_protein uid="6000831" uniprot="" refseq="">
          <externalannot></externalannot>
          <literature></literature>
          <direct_interaction></direct_interaction>
          <metabolic_interaction></metabolic_interaction>
     </LOCATE_protein>
     <LOCATE_protein uid="6000832" uniprot="" refseq="NP_775756">
          <externalannot></externalannot>
          <literature></literature>
          <direct_interaction></direct_interaction>
          <metabolic_interaction>
               <entry source_id="ENSG00000180400-MONOMER"></entry>
          </metabolic_interaction>
     </LOCATE_protein>
     <LOCATE_protein uid="6000834" uniprot="" refseq="NP_075045">
          <externalannot></externalannot>
          <literature></literature>
          <direct_interaction></direct_interaction>
          <metabolic_interaction>
               <entry source_id="ENSG00000115421-MONOMER">
                    <common_name>poly(a) polymerase gamma</common_name>
                    <enzyme_reaction>ENZRXN66-593</enzyme_reaction>
                    <reaction accession="POLYNUCLEOTIDE-ADENYLYLTRANSFERASE-RXN" type="RNA-Reactions,EC-2.7.7">ATP + RNA &lt;=&gt; PPI + RNA</reaction>
                    <pathway></pathway>
                    <mol_info>
                         <substrate>
                              <compound formula="C10H16N5O13P3" type="Purine-Triphosphates" accession="ATP">ATP</compound>
                              <compound formula="" type="" accession="">RNA</compound>
                         </substrate>
                         <product>
                              <compound formula="H4O7P2" type="Polyphosphates" accession="PPI">PPI</compound>
                              <compound formula="" type="" accession="">RNA</compound>
                         </product>
                    </mol_info>
               </entry>
          </metabolic_interaction>
     </LOCATE_protein>
     <LOCATE_protein uid="6000835" uniprot="" refseq="">
          <externalannot></externalannot>
          <literature></literature>
          <direct_interaction></direct_interaction>
          <metabolic_interaction></metabolic_interaction>
     </LOCATE_protein>
     <LOCATE_protein uid="6000837" uniprot="" refseq="">
          <externalannot>
               <source db="HPRD" db_id="13127" goid="GO:0005737">Cytoplasm</source>
          </externalannot>
          <literature></literature>
          <direct_interaction>
               <entry source="HPRD" source_id="13127" uniprot="Q6PGN9" refseq="NP_001027461.1">
                    <name>Proline/serine-rich coiled-coil 1</name>
               </entry>
          </direct_interaction>
          <metabolic_interaction></metabolic_interaction>
     </LOCATE_protein>
     <LOCATE_protein uid="6000840" uniprot="" refseq="NP_005268">
          <externalannot></externalannot>
          <literature></literature>
          <direct_interaction></direct_interaction>
          <metabolic_interaction>
               <entry source_id="ENSG00000150625-MONOMER"></entry>
          </metabolic_interaction>
     </LOCATE_protein>
     <LOCATE_protein uid="6000842" uniprot="P55107" refseq="">
          <externalannot>
               <source db="HPRD" db_id="03218" goid="GO:0005576">extracellular region</source>
          </externalannot>
          <literature></literature>
          <direct_interaction>
               <entry source="HPRD" source_id="03218" uniprot="P55107" refseq="NP_004953.1">
                    <name>Growth differentiation factor 10</name>
               </entry>
          </direct_interaction>
          <metabolic_interaction>
               <entry source_id="hsa:2662">
                    <gene_name>GDF10</gene_name>
                    <defination>growth differentiation factor 10</defination>
                    <orthology>KO :K05496</orthology>
                    <class></class>
                    <enzyme></enzyme>
               </entry>
          </metabolic_interaction>
     </LOCATE_protein>
     <LOCATE_protein uid="6000844" uniprot="" refseq="NP_112179">
          <externalannot>
               <source db="LIFEdb" db_id="hute1_17k7" goid="GO:0005634">nucleus</source>
          </externalannot>
          <literature>
               <source pmid="2542288" organism="Human">
                    <subcellular_loction goid="GO:0005886">Plasma Membrane</subcellular_loction>
               </source>
          </literature>
          <direct_interaction></direct_interaction>
          <metabolic_interaction>
               <entry source_id="ENSG00000145216-MONOMER"></entry>
          </metabolic_interaction>
     </LOCATE_protein>
     <LOCATE_protein uid="6000845" uniprot="" refseq="">
          <externalannot></externalannot>
          <literature></literature>
          <direct_interaction></direct_interaction>
          <metabolic_interaction></metabolic_interaction>
     </LOCATE_protein>
     <LOCATE_protein uid="6000846" uniprot="" refseq="NP_150094">
          <externalannot></externalannot>
          <literature></literature>
          <direct_interaction></direct_interaction>
          <metabolic_interaction>
               <entry source_id="ENSG00000168145-MONOMER"></entry>
          </metabolic_interaction>
     </LOCATE_protein>
     <LOCATE_protein uid="6000847" uniprot="" refseq="">
          <externalannot></externalannot>
          <literature></literature>
          <direct_interaction></direct_interaction>
          <metabolic_interaction></metabolic_interaction>
     </LOCATE_protein>
     <LOCATE_protein uid="6000849" uniprot="" refseq="NP_060700">
          <externalannot></externalannot>
          <literature></literature>
          <direct_interaction></direct_interaction>
          <metabolic_interaction>
               <entry source_id="ENSG00000069248-MONOMER"></entry>
          </metabolic_interaction>
     </LOCATE_protein>
     <LOCATE_protein uid="6000854" uniprot="" refseq="NP_115529">
          <externalannot></externalannot>
          <literature>
               <source pmid="15465018" organism="Mouse">
                    <subcellular_loction goid="GO:0005634;GO:0005737">NucleusCytoplasm</subcellular_loction>
               </source>
          </literature>
          <direct_interaction></direct_interaction>
          <metabolic_interaction>
               <entry source_id="ENSG00000174963-MONOMER"></entry>
          </metabolic_interaction>
     </LOCATE_protein>
     <LOCATE_protein uid="6000858" uniprot="" refseq="">
          <externalannot></externalannot>
          <literature>
               <source pmid="15047867" organism="Rat">
                    <subcellular_loction goid="GO:0005794"></subcellular_loction>
               </source>
          </literature>
          <direct_interaction></direct_interaction>
          <metabolic_interaction></metabolic_interaction>
     </LOCATE_protein>
     <LOCATE_protein uid="6000859" uniprot="Q6N013" refseq="">
          <externalannot></externalannot>
          <literature></literature>
          <direct_interaction></direct_interaction>
          <metabolic_interaction></metabolic_interaction>
     </LOCATE_protein>
     <LOCATE_protein uid="6000862" uniprot="A4D1A4" refseq="NP_061902">
          <externalannot>
               <source db="HPRD" db_id="07479" goid="GO:0005576">extracellular region</source>
          </externalannot>
          <literature></literature>
          <direct_interaction></direct_interaction>
          <metabolic_interaction>
               <entry source_id="hsa:54504">
                    <gene_name>CPVL</gene_name>
                    <defination>carboxypeptidase, vitellogenic-like</defination>
                    <orthology>KO :K09645</orthology>
                    <class></class>
                    <enzyme>3.4.16.-</enzyme>
                    <reaction></reaction>
               </entry>
               <entry source_id="ENSG00000106066-MONOMER"></entry>
          </metabolic_interaction>
     </LOCATE_protein>
     <LOCATE_protein uid="6000863" uniprot="" refseq="NP_658985">
          <externalannot></externalannot>
          <literature></literature>
          <direct_interaction></direct_interaction>
          <metabolic_interaction>
               <entry source_id="ENSG00000163382-MONOMER"></entry>
          </metabolic_interaction>
     </LOCATE_protein>
     <LOCATE_protein uid="6000864" uniprot="" refseq="NP_056240">
          <externalannot></externalannot>
          <literature>
               <source pmid="16381850" organism="Human">
                    <subcellular_loction goid="GO:0005634;GO:0005730">NucleusNucleolus</subcellular_loction>
               </source>
          </literature>
          <direct_interaction></direct_interaction>
          <metabolic_interaction>
               <entry source_id="ENSG00000068654-MONOMER">
                    <common_name>DNA-directed RNA polymerase I largest subunit</common_name>
                    <enzyme_reaction>ENZRXN66-616</enzyme_reaction>
                    <reaction accession="DNA-DIRECTED-RNA-POLYMERASE-RXN" type="RNA-Reactions,EC-2.7.7">|Nucleoside-Triphosphates| + |RNA(N)| &lt;=&gt; PPI + |RNA(N)|</reaction>
                    <pathway></pathway>
                    <mol_info>
                         <substrate>
                              <compound formula="" type="" accession="PYRIDOXINE-5P">Nucleoside-Triphosphates</compound>
                              <compound formula="" type="" accession="PYRIDOXINE-5P">RNA(N)</compound>
                         </substrate>
                         <product>
                              <compound formula="H4O7P2" type="Polyphosphates" accession="PPI">PPI</compound>
                              <compound formula="" type="" accession="PYRIDOXINE-5P">RNA(N)</compound>
                         </product>
                    </mol_info>
               </entry>
          </metabolic_interaction>
     </LOCATE_protein>
     <LOCATE_protein uid="6000867" uniprot="P62875" refseq="">
          <externalannot>
               <source db="HPRD" db_id="01155" goid="GO:0005634">Nucleus</source>
               <source db="UniProt/SPTrEMBL" db_id="P62875" goid="GO:0005634">nucleus</source>
          </externalannot>
          <literature></literature>
          <direct_interaction>
               <entry source="HPRD" source_id="01155" uniprot="P62875" refseq="NP_066951.1">
                    <name>Polymerase II, RNA, subunit L</name>
                    <interactor type="direct" pubmed_id="10474687">
                         <molecule source_id="01291" gene_symbol="NOV" uniprot="P48745" refseq="">NOV</molecule>
                    </interactor>
                    <interactor type="direct" pubmed_id="15231747">
                         <molecule source_id="16222" gene_symbol="EXOSC5" uniprot="Q9NQT4" refseq="">Ribosomal RNA processing protein 46</molecule>
                    </interactor>
                    <interactor type="direct" pubmed_id="10567706">
                         <molecule source_id="16191" gene_symbol="POLR2D" uniprot="O15514" refseq="">RNA polymerase II subunit D</molecule>
                    </interactor>
                    <interactor type="direct" pubmed_id="10567706,9201987">
                         <molecule source_id="15945" gene_symbol="POLR2C" uniprot="P19387" refseq="">RNA polymerase II subunit 3</molecule>
                    </interactor>
                    <interactor type="direct" pubmed_id="16189514">
                         <molecule source_id="16101" gene_symbol="CCDC85B" uniprot="Q15834" refseq="">Delta interacting protein A</molecule>
                    </interactor>
                    <interactor type="direct" pubmed_id="9201987">
                         <molecule source_id="15946" gene_symbol="POLR2E" uniprot="P19388" refseq="">RNA polymerase IIA 25 kd subunit</molecule>
                    </interactor>
                    <interactor type="direct" pubmed_id="9201987">
                         <molecule source_id="08916" gene_symbol="POLR2A" uniprot="P24928" refseq="">RNA polymerase IIA 220 kd subunit</molecule>
                    </interactor>
                    <interactor type="direct" pubmed_id="9201987">
                         <molecule source_id="15943" gene_symbol="POLR2B" uniprot="P30876" refseq="">RNA polymerase II subunit 2</molecule>
                    </interactor>
                    <interactor type="direct" pubmed_id="9201987">
                         <molecule source_id="09082" gene_symbol="POLR2H" uniprot="P52434" refseq="">RNA polymerase II, polypeptide H</molecule>
                    </interactor>
                    <interactor type="direct" pubmed_id="14743216">
                         <molecule source_id="07260" gene_symbol="NFKBIB" uniprot="Q15653" refseq="">Nuclear factor of kappa light polypeptide gene enhancer in B-cells inhibitor, beta</molecule>
                    </interactor>
                    <interactor type="complex" pubmed_id="10725406">
                         <molecule source_id="16191" gene_symbol="POLR2D" uniprot="O15514" refseq="">RNA polymerase II subunit D</molecule>
                         <molecule source_id="15946" gene_symbol="POLR2E" uniprot="P19388" refseq="">RNA polymerase IIA 25 kd subunit</molecule>
                         <molecule source_id="05105" gene_symbol="POLR2F" uniprot="P61218" refseq="">Polymerase II, RNA, subunit F</molecule>
                         <molecule source_id="15995" gene_symbol="POLR2G" uniprot="P62487" refseq="">RNA polymerase II subunit G</molecule>
                         <molecule source_id="09082" gene_symbol="POLR2H" uniprot="P52434" refseq="">RNA polymerase II, polypeptide H</molecule>
                         <molecule source_id="05826" gene_symbol="POLR2K" uniprot="P53803" refseq="">Polymerase 2, RNA, subunit K</molecule>
                         <molecule source_id="16038" gene_symbol="POLR2J" uniprot="P52435" refseq="">RNA polymerase II subunit J</molecule>
                         <molecule source_id="15944" gene_symbol="POLR2I" uniprot="P36954" refseq="">RNA polymerase II subunit I</molecule>
                         <molecule source_id="00218" gene_symbol="BRCA1" uniprot="P38398" refseq="">BRCA1</molecule>
                         <molecule source_id="08916" gene_symbol="POLR2A" uniprot="P24928" refseq="">RNA polymerase IIA 220 kd subunit</molecule>
                         <molecule source_id="15943" gene_symbol="POLR2B" uniprot="P30876" refseq="">RNA polymerase II subunit 2</molecule>
                         <molecule source_id="15945" gene_symbol="POLR2C" uniprot="P19387" refseq="">RNA polymerase II subunit 3</molecule>
                    </interactor>
                    <interactor type="complex" pubmed_id="14743216">
                         <molecule source_id="17877" gene_symbol="POLR1D" uniprot="Q9Y2S0" refseq="">Polymerase RNA I polypeptide D 16kDa</molecule>
                         <molecule source_id="07260" gene_symbol="NFKBIB" uniprot="Q15653" refseq="">Nuclear factor of kappa light polypeptide gene enhancer in B-cells inhibitor, beta</molecule>
                         <molecule source_id="00125" gene_symbol="CD3EAP" uniprot="O15446" refseq="">Antisense ERCC1</molecule>
                         <molecule source_id="07294" gene_symbol="FBXW11" uniprot="Q9UKB1" refseq="">Beta TrCP2</molecule>
                         <molecule source_id="01286" gene_symbol="REL" uniprot="Q04864" refseq="">C-Rel proto-oncogene protein</molecule>
                         <molecule source_id="04389" gene_symbol="CUL1" uniprot="Q13616" refseq="">Cullin 1</molecule>
                         <molecule source_id="02811" gene_symbol="CHUK" uniprot="O15111" refseq="">IKK alpha</molecule>
                         <molecule source_id="04462" gene_symbol="IKBKB" uniprot="O14920" refseq="">IKK beta</molecule>
                         <molecule source_id="02217" gene_symbol="IKBKG" uniprot="Q9Y6K9" refseq="">Inhibitor of kappa light polypeptide gene enhancer in B-cells, kinase gamma</molecule>
                         <molecule source_id="09253" gene_symbol="IQGAP2" uniprot="Q13576" refseq="">IQGAP2</molecule>
                         <molecule source_id="02818" gene_symbol="KPNA2" uniprot="P52292" refseq="">Karyopherin alpha 2</molecule>
                         <molecule source_id="06343" gene_symbol="LRPPRC" uniprot="P42704" refseq="">Leucine rich PPR motif containing protein</molecule>
                         <molecule source_id="01157" gene_symbol="MCC" uniprot="P23508" refseq="">MCC</molecule>
                         <molecule source_id="04792" gene_symbol="MTIF2" uniprot="P46199" refseq="">Mitochondrial translational initiation factor 2</molecule>
                         <molecule source_id="01238" gene_symbol="NFKB1" uniprot="P19838" refseq="">NFKB1</molecule>
                         <molecule source_id="01239" gene_symbol="NFKB2" uniprot="Q00653" refseq="">Nuclear factor kappa B, subunit 2</molecule>
                         <molecule source_id="05845" gene_symbol="RASAL2" uniprot="Q9UJF2" refseq="">Ras protein activator like 2</molecule>
                         <molecule source_id="15096" gene_symbol="POLR1E" uniprot="Q9GZS1" refseq="">RNA polymerase I associated factor 53</molecule>
                         <molecule source_id="02922" gene_symbol="PDCD2" uniprot="Q16342" refseq="">Programmed cell death 2</molecule>
                         <molecule source_id="10161" gene_symbol="POLR1A" uniprot="O95602" refseq="">POLR1A</molecule>
                         <molecule source_id="06852" gene_symbol="POLR1B" uniprot="Q9H9Y6" refseq="">RNA Polymerase I polypeptide B</molecule>
                         <molecule source_id="09082" gene_symbol="POLR2H" uniprot="P52434" refseq="">RNA polymerase II, polypeptide H</molecule>
                         <molecule source_id="01241" gene_symbol="RELA" uniprot="Q04206" refseq="">NFKB3</molecule>
                         <molecule source_id="03255" gene_symbol="SKP1A" uniprot="P63208" refseq="">S phase kinase associated protein 1A (p19A)</molecule>
                    </interactor>
               </entry>
          </direct_interaction>
          <metabolic_interaction>
               <entry source_id="hsa:5441">
                    <gene_name>POLR2L</gene_name>
                    <defination>polymerase (RNA) II (DNA directed) polypeptide L, 7.6kDa (EC:2.7.7.6)</defination>
                    <orthology>KO :K03007</orthology>
                    <class>Metabolism; Nucleotide Metabolism; Purine metabolism [PATH:hsa00230] Metabolism; Nucleotide Metabolism; Pyrimidine metabolism [PATH:hsa00240] Genetic Information Processing; Transcription; RNA polymerase [PATH:hsa03020]</class>
                    <enzyme></enzyme>
               </entry>
          </metabolic_interaction>
     </LOCATE_protein>
     <LOCATE_protein uid="6000868" uniprot="" refseq="NP_008993">
          <externalannot></externalannot>
          <literature>
               <source pmid="16381850" organism="Human">
                    <subcellular_loction goid="GO:0005634;GO:0005730">NucleusNucleolus</subcellular_loction>
               </source>
          </literature>
          <direct_interaction></direct_interaction>
          <metabolic_interaction>
               <entry source_id="ENSG00000136045-MONOMER"></entry>
          </metabolic_interaction>
     </LOCATE_protein>
     <LOCATE_protein uid="6000869" uniprot="" refseq="">
          <externalannot></externalannot>
          <literature></literature>
          <direct_interaction></direct_interaction>
          <metabolic_interaction></metabolic_interaction>
     </LOCATE_protein>
     <LOCATE_protein uid="6000870" uniprot="Q6IA14" refseq="NP_079103">
          <externalannot>
               <source db="HPRD" db_id="09146" goid="GO:0005634">Nucleus</source>
               <source db="LIFEdb" db_id="BC009676" goid="GO:0005886">plasma membrane</source>
          </externalannot>
          <literature></literature>
          <direct_interaction></direct_interaction>
          <metabolic_interaction>
               <entry source_id="ENSG00000163517-MONOMER"></entry>
          </metabolic_interaction>
     </LOCATE_protein>
     <LOCATE_protein uid="6000871" uniprot="" refseq="">
          <externalannot></externalannot>
          <literature></literature>
          <direct_interaction></direct_interaction>
          <metabolic_interaction></metabolic_interaction>
     </LOCATE_protein>
     <LOCATE_protein uid="6000874" uniprot="Q9NRJ5" refseq="">
          <externalannot>
               <source db="HPRD" db_id="08467" goid="GO:0005634">Nucleus</source>
               <source db="HPRD" db_id="08467" goid="GO:0005737">Cytoplasm</source>
               <source db="UniProt/SPTrEMBL" db_id="Q9NRJ5" goid="GO:0005634">nucleus</source>
          </externalannot>
          <literature></literature>
          <direct_interaction>
               <entry source="HPRD" source_id="08467" uniprot="Q9NRJ5" refseq="NP_064529.4">
                    <name>Poly(A) polymerase beta</name>
               </entry>
          </direct_interaction>
          <metabolic_interaction>
               <entry source_id="hsa:56903">
                    <gene_name>PAPOLB</gene_name>
                    <defination>poly(A) polymerase beta (testis specific) (EC:2.7.7.19)</defination>
                    <orthology>KO :K00970</orthology>
                    <class>Genetic Information Processing; Translation; Other translation proteins</class>
                    <enzyme>2.7.7.19</enzyme>
                    <reaction accession="hsa:R00435">
                         <name>ATP:polynucleotide adenylyltransferase</name>
                         <definition>ATP:polynucleotide adenylyltransferase</definition>
                         <equation>C00002 + C00046 &lt;=&gt; C00013 + C00046</equation>
                         <reactant_pair type="leave" accession="A00009">C00002_C00013</reactant_pair>
                         <reactant_pair type="transPATHWAY" accession="A06154">C00002_C00046</reactant_pair>
                    </reaction>
                    <mol_info>
                         <substrate>
                              <compound name="ATP" formula="C10H16N5O13P3&#10;">C00002</compound>
                              <compound name="RNAn" formula="C10H18O13P2R2(C5H8O6PR)n&#10;">C00046</compound>
                         </substrate>
                         <product>
                              <compound name="diphosphate" formula="P2H4O7&#10;">C00013</compound>
                              <compound name="RNAn+1" formula="C10H18O13P2R2(C5H8O6PR)n&#10;">C00046</compound>
                         </product>
                    </mol_info>
               </entry>
          </metabolic_interaction>
     </LOCATE_protein>
     <LOCATE_protein uid="6000875" uniprot="A2A3R3" refseq="">
          <externalannot></externalannot>
          <literature></literature>
          <direct_interaction></direct_interaction>
          <metabolic_interaction>
               <entry source_id="ENSG00000137145-MONOMER"></entry>
          </metabolic_interaction>
     </LOCATE_protein>
     <LOCATE_protein uid="6000878" uniprot="" refseq="NP_060945">
          <externalannot></externalannot>
          <literature></literature>
          <direct_interaction></direct_interaction>
          <metabolic_interaction>
               <entry source_id="ENSG00000134851-MONOMER"></entry>
          </metabolic_interaction>
     </LOCATE_protein>
     <LOCATE_protein uid="6000879" uniprot="" refseq="">
          <externalannot></externalannot>
          <literature></literature>
          <direct_interaction></direct_interaction>
          <metabolic_interaction></metabolic_interaction>
     </LOCATE_protein>
     <LOCATE_protein uid="6000882" uniprot="Q8IWG5" refseq="">
          <externalannot>
               <source db="HPRD" db_id="16489" goid="GO:0005737">Cytoplasm</source>
          </externalannot>
          <literature></literature>
          <direct_interaction>
               <entry source="HPRD" source_id="16489" uniprot="Q8IWG5" refseq="NP_060217.1">
                    <name>Ankyrin repeat and KH domain containing 1</name>
                    <interactor type="direct" pubmed_id="16713569">
                         <molecule source_id="03333" gene_symbol="ATXN1" uniprot="P54253" refseq="">Ataxin 1</molecule>
                    </interactor>
                    <interactor type="direct" pubmed_id="16169070">
                         <molecule source_id="07575" gene_symbol="GRINL1A" uniprot="-" refseq="">GRINL1A downstream protein Gdown1</molecule>
                    </interactor>
                    <interactor type="complex" pubmed_id="14743216">
                         <molecule source_id="05442" gene_symbol="IKBKE" uniprot="Q14164" refseq="">IKKE</molecule>
                         <molecule source_id="07294" gene_symbol="FBXW11" uniprot="Q9UKB1" refseq="">Beta TrCP2</molecule>
                         <molecule source_id="01286" gene_symbol="REL" uniprot="Q04864" refseq="">C-Rel proto-oncogene protein</molecule>
                         <molecule source_id="04389" gene_symbol="CUL1" uniprot="Q13616" refseq="">Cullin 1</molecule>
                         <molecule source_id="02811" gene_symbol="CHUK" uniprot="O15111" refseq="">IKK alpha</molecule>
                         <molecule source_id="10651" gene_symbol="ANKRD28" uniprot="O15084" refseq="">Ankyrin repeat domain 28</molecule>
                         <molecule source_id="11102" gene_symbol="SAPS2" uniprot="O75170" refseq="">KIAA0685</molecule>
                         <molecule source_id="17207" gene_symbol="SAPS1" uniprot="Q9UPN7" refseq="">KIAA1115 protein</molecule>
                         <molecule source_id="01239" gene_symbol="NFKB2" uniprot="Q00653" refseq="">Nuclear factor kappa B, subunit 2</molecule>
                         <molecule source_id="02141" gene_symbol="PPP6C" uniprot="O00743" refseq="">Serine/threonine protein phosphatase 6</molecule>
                         <molecule source_id="01241" gene_symbol="RELA" uniprot="Q04206" refseq="">NFKB3</molecule>
                         <molecule source_id="03255" gene_symbol="SKP1A" uniprot="P63208" refseq="">S phase kinase associated protein 1A (p19A)</molecule>
                    </interactor>
               </entry>
          </direct_interaction>
          <metabolic_interaction></metabolic_interaction>
     </LOCATE_protein>
     <LOCATE_protein uid="6000886" uniprot="" refseq="">
          <externalannot></externalannot>
          <literature></literature>
          <direct_interaction>
               <entry source="HPRD" source_id="06534" uniprot="Q8WUE5" refseq="AAH20662.1">
                    <name>Chromosome X open reading frame 48</name>
               </entry>
          </direct_interaction>
          <metabolic_interaction></metabolic_interaction>
     </LOCATE_protein>
     <LOCATE_protein uid="6000887" uniprot="" refseq="">
          <externalannot></externalannot>
          <literature></literature>
          <direct_interaction></direct_interaction>
          <metabolic_interaction></metabolic_interaction>
     </LOCATE_protein>
     <LOCATE_protein uid="6000890" uniprot="" refseq="">
          <externalannot></externalannot>
          <literature></literature>
          <direct_interaction></direct_interaction>
          <metabolic_interaction></metabolic_interaction>
     </LOCATE_protein>
     <LOCATE_protein uid="6000891" uniprot="" refseq="">
          <externalannot></externalannot>
          <literature></literature>
          <direct_interaction></direct_interaction>
          <metabolic_interaction></metabolic_interaction>
     </LOCATE_protein>
     <LOCATE_protein uid="6000892" uniprot="" refseq="NP_604393">
          <externalannot></externalannot>
          <literature></literature>
          <direct_interaction></direct_interaction>
          <metabolic_interaction>
               <entry source_id="ENSG00000160505-MONOMER"></entry>
          </metabolic_interaction>
     </LOCATE_protein>
     <LOCATE_protein uid="6000894" uniprot="" refseq="NP_689670">
          <externalannot></externalannot>
          <literature></literature>
          <direct_interaction></direct_interaction>
          <metabolic_interaction>
               <entry source_id="ENSG00000167981-MONOMER"></entry>
          </metabolic_interaction>
     </LOCATE_protein>
     <LOCATE_protein uid="6000896" uniprot="" refseq="">
          <externalannot></externalannot>
          <literature></literature>
          <direct_interaction></direct_interaction>
          <metabolic_interaction></metabolic_interaction>
     </LOCATE_protein>
     <LOCATE_protein uid="6000897" uniprot="" refseq="">
          <externalannot>
               <source db="HPRD" db_id="04294" goid="GO:0005634">Nucleus</source>
               <source db="HPRD" db_id="04294" goid="GO:0005737">Cytoplasm</source>
          </externalannot>
          <literature></literature>
          <direct_interaction>
               <entry source="HPRD" source_id="04294" uniprot="-" refseq="NP_003340.1">
                    <name>Ubiquitin conjugating enzyme E2 variant 1</name>
                    <interactor type="direct" pubmed_id="11057907,10089880">
                         <molecule source_id="04725" gene_symbol="UBE2N" uniprot="P61088" refseq="">Ubiquitin conjugating enzyme E2N</molecule>
                    </interactor>
                    <interactor type="direct" pubmed_id="12481031">
[truncated: 53,357,525 more chars]
