# Supplementary material for: Network analysis of human protein location
Source: BMC Bioinformatics. 2010 Oct 15;11(Suppl 7):S9. doi: 10.1186/1471-2105-11-S7-S9 (PMC2957692; doi:10.1186/1471-2105-11-S7-S9)
Supplement: Additional file 5 — List of KEGG compounds per reaction. A list of compounds from the KEGG database [30] with the number of known reaction. [file 1471-2105-11-S7-S9-S5.xls]

## Sheet: 10-Additional-File-3
Supplementary Table S5-List of KEGG metabolites with known number of reactions
Network Analysis of Human Protein Location
Gaurav Kumar and Shoba Ranganathan
KEGGSubstrate	Number of Reactions.
C00001|(H2O)	2489
C00080|(H)	1529
C00007|(O2)	977
C00006|(C21H29N7O17P3)	799
C00005|(C21H30N7O17P3)	797
C00003|(C21H28N7O14P2)	723
C00004|(C21H29N7O14P2)	713
C00002|(C10H16N5O13P3)	484
C00011|(CO2)	456
C00010|(C21H36N7O16P3S)	441
C00009|(H3PO4)	415
C00008|(C10H15N5O10P2)	340
C00013|(P2H4O7)	309
C00014|(NH3)	305
C00019|(C15H23N6O5S)	266
C00021|(C14H20N6O5S)	254
C00015|(C9H14N2O12P2)	251
C00028|(H2O2)	197
C00030|(H2)	195
C00027|(H2O2)	170
C00020|(C10H14N5O7P)	168
C00026|(C5H6O5)	166
C00022|(C3H4O3)	156
C00024|(C23H38N7O17P3S)	149
C00025|(C5H9NO4)	133
C00029|(C15H24N2O17P2)	122
C00033|(C2H4O2)	101
C00042|(C4H6O4)	95
C00031|(C6H12O6)	88
C00083|(C24H38N7O19P3S)	70
C00051|(C10H17N3O6S)	65
C00055|(C9H14N3O8P)	64
C00067|(CH2O)	57
C00037|(C2H5NO2)	54
C00058|(CH2O2)	54
C15970|(C22H32O8)	50
C00016|(C27H33N9O15P2)	48
C00363|(C10H16N2O11P2)	48
C01327|(HCl)	48
C00053|(C10H15N5O13P2S)	47
C00054|(C10H15N5O10P2)	46
C00043|(C17H27N3O17P2)	45
C01352|(C27H35N9O15P2)	45
C00036|(C4H4O5)	43
C00052|(C15H24N2O17P2)	42
C00035|(C10H15N5O11P2)	41
C00040|(C22H35N7O17P3SR)	40
C00048|(C2H2O3)	39
C00041|(C3H7NO2)	37
C00059|(H2SO4)	37
C00049|(C4H7NO4)	36
C00103|(C6H13O9P)	36
C00124|(C6H12O6)	35
C00064|(C5H10N2O3)	34
C00060|(CO2R)	33
C00065|(C3H7NO3)	33
C00100|(C24H40N7O17P3S)	33
C00044|(C10H16N5O14P3)	32
C00047|(C6H14N2O2)	32
C00084|(C2H4O)	32
C00095|(C6H12O6)	32
C00162|(CHO2R)	32
C00063|(C9H16N3O14P3)	31
C00097|(C3H7NO2S)	31
C00138|(C6H12O6)	31
C00139|(C6H12O6)	31
C00229|(HSR)	31
C16270|(C40H56O2)	31
C16271|(C46H66O7)	30
C00074|(C3H5O6P)	29
C00094|(H2SO3)	28
C00105|(C9H13N2O9P)	28
C00118|(C3H7O6P)	28
C00091|(C25H40N7O19P3S)	27
C00101|(C19H23N7O6)	27
C00167|(C15H22N2O18P2)	27
C00088|(HNO2)	26
C00127|(C20H32N6O12S2)	26
C00128|(C20H31N4O16P)	26
C00267|(C6H12O6)	26
C00641|(C5H6O5R2)	26
C00073|(C5H11NO2S)	25
C00075|(C9H15N2O15P3)	25
C00092|(C6H13O9P)	25
C00282|(H2)	25
C00062|(C6H14N4O2)	24
C00068|(C12H19N4O7P2S)	24
C00082|(C9H11NO3)	24
C00085|(C6H13O9P)	24
C00090|(C6H6O2)	24
C00111|(C3H7O6P)	24
C00137|(C6H12O6)	24
C16280|(C41H58O2)	24
C00071|(CHOR)	23
C00093|(C3H9O6P)	23
C00099|(C3H7NO2)	23
C00116|(C3H8O3)	23
C00156|(C7H6O3)	23
C00342|(C6H9NO2S2R2)	23
C00343|(C6H7NO2S2R2)	23
C00615|(C7H8N4O2R2)	23
C00072|(C6H8O6)	22
C00161|(C2HO3R)	22
C00270|(C11H19NO9)	22
C00066|(C10H17O10PR2(C5H8O6PR)n)	21
C00132|(CH4O)	21
C00195|(C19H36NO3R)	21
C00448|(C15H28O7P2)	21
C04261|(C7H9N4O5PR2)	21
C00081|(C10H15N4O14P3)	20
C00086|(CH4N2O)	20
C00089|(C12H22O11)	20
C00096|(C16H25N5O16P2)	20
C00108|(C7H7NO2)	20
C00114|(C5H14NO)	20
C00126|(C6H12O6)	20
C00157|(C10H18NO8PR2)	20
C00159|(C6H12O6)	20
C00180|(C7H6O2)	20
C00219|(C20H32O2)	20
C00283|(H2S)	20
C00017|(C4H6N2O3R2(C2H2NOR)n)	19
C00078|(C11H12N2O2)	19
C00104|(C10H14N4O11P2)	19
C00115|(Cl)	19
C00117|(C5H11O8P)	19
C00125|(C6H12O6)	19
C00129|(C5H12O7P2)	19
C00223|(C30H42N7O18P3S)	19
C00323|(C30H42N7O19P3S)	19
C00069|(HOR)	18
C00077|(C5H12N2O2)	18
C00079|(C9H11NO2)	18
C00121|(C5H10O5)	18
C00140|(C8H15NO6)	18
C00119|(C5H13O14P3)	17
C00187|(C27H46O)	17
C00230|(C7H6O4)	17
C00341|(C10H20O7P2)	17
C11921|(C17H28N2O14P2)	17
C00109|(C4H6O3)	16
C00110|(C10H21O4P(C5H8)n)	16
C00122|(C4H4O4)	16
C00144|(C10H14N5O8P)	16
C00154|(C37H66N7O17P3S)	16
C00155|(C4H9NO2S)	16
C00235|(C5H12O7P2)	16
C00530|(C6H6O2)	16
C00620|(C5H11O8P)	16
C01179|(C9H8O4)	16
C00141|(C5H8O3)	15
C00143|(C20H23N7O6)	15
C00166|(C9H8O3)	15
C00169|(CH4NO5P)	15
C00203|(C17H27N3O17P2)	15
C00221|(C6H12O6)	15
C00299|(C9H12N2O6)	15
C00385|(C5H4N4O2)	15
C00596|(C5H6O3)	15
C00134|(C4H12N2)	14
C00136|(C25H42N7O17P3S)	14
C00177|(CN)	14
C00189|(C2H7NO)	14
C00197|(C3H7O7P)	14
C00218|(CH5N)	14
C00222|(C3H4O3)	14
C00245|(C2H7NO3S)	14
C00350|(C7H12NO8PR2)	14
C00353|(C20H36O7P2)	14
C00475|(C9H13N3O5)	14
C00106|(C4H4N2O2)	13
C00112|(C9H15N3O11P2)	13
C00131|(C10H16N5O12P3)	13
C00133|(C3H7NO2)	13
C00135|(C6H9N3O2)	13
C00151|(C2H4NO2R)	13
C00164|(C4H6O3)	13
C00191|(C6H10O7)	13
C00237|(CO)	13
C00253|(C6H5NO2)	13
C00272|(C9H15N5O3)	13
C00410|(C21H30O2)	13
C00423|(C9H8O2)	13
C00454|(C5H11O10P2R)	13
C00512|(C28H40N7O17P3S)	13
C05345|(C6H13O9P)	13
C11481|(HSO3)	13
C00046|(C10H18O13P2R2(C5H8O6PR)n)	12
C00061|(C17H21N4O9P)	12
C00113|(C14H6N2O8)	12
C00130|(C10H13N4O8P)	12
C00149|(C4H6O5)	12
C00153|(C6H6N2O)	12
C00165|(C5H6O5R2)	12
C00170|(C11H15N5O3S)	12
C00198|(C6H10O6)	12
C00206|(C10H15N5O9P2)	12
C00217|(C5H9NO4)	12
C00227|(C2H5O5P)	12
C00332|(C25H40N7O18P3S)	12
C00346|(C2H8NO4P)	12
C00416|(C5H7O8PR2)	12
C00794|(C6H14O6)	12
C00877|(C25H40N7O17P3S)	12
C02222|(C6H6O5)	12
C05359|(C20H32O4)	12
C13747|(C7H8N4O2)	12
C00148|(C5H9NO2)	11
C00160|(C2H4O3)	11
C00199|(C5H11O8P)	11
C00212|(C10H13N5O4)	11
C00244|(HNO3)	11
C00258|(C3H6O4)	11
C00280|(C19H26O2)	11
C00288|(HCO3)	11
C00293|(C6H7N)	11
C00315|(C7H19N3)	11
C00320|(HS2O3)	11
C00355|(C9H11NO4)	11
C00406|(C31H44N7O19P3S)	11
C00468|(C18H22O2)	11
C00509|(C15H12O5)	11
C00546|(C3H4O2)	11
C00668|(C6H13O9P)	11
C00718|((C6H10O5)n)	11
C00805|(C7H6O3)	11
C01290|(C31H56NO13R)	11
C01595|(C18H32O2)	11
C02199|(C15H24N2O16P2)	11
C02557|(C25H40N7O19P3S)	11
C05435|(C40H56)	11
C06098|(C40H56O2)	11
C15972|(C8H14NOS2R)	11
C00032|(C34H32FeN4O4)	10
C00039|(C10H17O8PR2(C5H8O5PR)n)	10
C00147|(C5H5N5)	10
C00152|(C4H8N2O3)	10
C00185|(C12H22O11)	10
C00186|(C3H6O3)	10
C00190|(C14H22N2O16P2)	10
C00196|(C7H6O4)	10
C00201|(C5H12O13P3R)	10
C00213|(C3H7NO2)	10
C00224|(C10H14N5O10PS)	10
C00231|(C5H11O8P)	10
C00234|(C20H23N7O7)	10
C00250|(C8H9NO3)	10
C00329|(C6H13NO5)	10
C00331|(C11H9NO3)	10
C00333|(C6H10O7)	10
C00334|(C4H9NO2)	10
C00399|(C14H18O4(C5H8)n)	10
C00405|(C2H4NO2R)	10
C00533|(NO)	10
C00544|(C8H8O4)	10
C01132|(C8H15NO6)	10
C01209|(C3H3O3SR)	10
C01328|(OH)	10
C01359|(C14H8N2O8)	10
C04230|(C9H20NO7PR)	10
C05167|(C2H4NO2R)	10
C05432|(C40H56)	10
C05688|(C3H7NO2Se)	10
C16353|(C6H6N4O2)	10
C00018|(C8H10NO6P)	9
C00087|(S)	9
C00120|(C10H16N2O3S)	9
C00146|(C6H6O)	9
C00174|(C3H4OSR2)	9
C00183|(C5H11NO2)	9
C00232|(C4H6O3)	9
C00239|(C9H14N3O7P)	9
C00251|(C10H10O6)	9
C00259|(C5H10O5)	9
C00266|(C2H4O2)	9
C00268|(C9H13N5O3)	9
C00286|(C10H16N5O13P3)	9
C00296|(C7H12O6)	9
C00314|(C8H11NO3)	9
C00319|(C18H37NO2)	9
C00340|(CH3OR)	9
C00344|(C8H13O10PR2)	9
C00352|(C6H14NO8P)	9
C00354|(C6H14O12P2)	9
C00435|(C10H17O8PR2(C5H8O5PR)n. C10H17O7PR2(C5H8O6PR)n)	9
C00472|(C6H4O2)	9
C00535|(C19H28O2)	9
C00593|(C2H4O4S)	9
C00630|(C25H42N7O17P3S)	9
C00632|(C7H7NO3)	9
C00633|(C7H6O2)	9
C00642|(C8H8O3)	9
C00670|(C8H21NO6P)	9
C00671|(C6H10O3)	9
C00698|(Cl)	9
C00735|(C21H30O5)	9
C00811|(C9H8O3)	9
C00951|(C18H24O2)	9
C00956|(C6H11NO4)	9
C00979|(C5H9NO4)	9
C01054|(C30H50O)	9
C01096|(C6H15O9P)	9
C01194|(C11H17O13PR2)	9
C01477|(C15H10O5)	9
C01494|(C10H10O4)	9
C01885|(C4H7O4R)	9
C02814|(C6H6O3)	9
C03692|(C11H16O10R2)	9
C03758|(C8H11NO2)	9
C04076|(C6H11NO3)	9
C05382|(C7H15O10P)	9
C06002|(C4H6O3)	9
C07480|(C7H8N4O2)	9
C07481|(C8H10N4O2)	9
C10905|(C22H26N2O4)	9
C12138|(C21H21O12)	9
C00158|(C6H8O7)	8
C00163|(C3H6O2)	8
C00168|(C3H4O4)	8
C00184|(C3H6O3)	8
C00188|(C4H9NO3)	8
C00192|(NH3O)	8
C00207|(C3H6O)	8
C00208|(C12H22O11)	8
C00209|(C2H2O4)	8
C00236|(C3H8O10P2)	8
C00246|(C4H8O2)	8
C00247|(C6H12O6)	8
C00249|(C16H32O2)	8
C00257|(C6H12O7)	8
C00262|(C5H4N4O)	8
C00269|(C14H19N3O15P2R2)	8
C00275|(C6H13O9P)	8
C00279|(C4H9O7P)	8
C00292|(C6H7N)	8
C00302|(C5H9NO4)	8
C00309|(C5H10O5)	8
C00322|(C6H8O5)	8
C00325|(C16H25N5O15P2)	8
C00348|(C55H91O4P)	8
C00364|(C10H15N2O8P)	8
C00365|(C9H13N2O8P)	8
C00376|(C20H28O)	8
C00388|(C5H9N3)	8
C00389|(C15H10O7)	8
C00390|(C14H20O4(C5H8)n)	8
C00415|(C19H21N7O6)	8
C00422|(C6H5O6R3)	8
C00424|(C3H6O2)	8
C00425|(C6H6O6)	8
C00455|(C11H15N2O8P)	8
C00458|(C9H16N3O13P3)	8
C00500|(C33H34N4O6)	8
C00536|(P3H5O10)	8
C00568|(C7H7NO2)	8
C00628|(C7H6O4)	8
C00663|(C6H13O9P)	8
C00695|(C24H40O5)	8
C00751|(C30H50)	8
C00954|(C10H9NO2)	8
C00986|(C3H10N2)	8
C01157|(C5H9NO3)	8
C01161|(C8H8O4)	8
C01164|(C27H44O)	8
C01172|(C6H13O9P)	8
C01176|(C21H30O3)	8
C01185|(C11H15NO9P)	8
C01227|(C19H28O2)	8
C01326|(CHN)	8
C01468|(C7H8O)	8
C01582|(C6H12O6)	8
C01617|(C15H12O7)	8
C02512|(C4H6N2O2)	8
C02593|(C35H62N7O17P3S)	8
C02686|(C25H46NO8R)	8
C02923|(C7H8O2)	8
C03012|(C10H8O2)	8
C03765|(C8H8O2)	8
C04233|(C9H20NO7PR)	8
C05427|(C20H42O7P2)	8
C05631|(C15H12O6)	8
C07086|(C8H8O2)	8
C08591|(C40H56O)	8
C08604|(C21H21O11)	8
C09762|(C15H12O4)	8
C12137|(C21H21O10)	8
C16358|(C6H6N4O2)	8
C00012|(C2H4NO2R(C2H2NOR)n)	7
C00173|(C3H4OSR2)	7
C00178|(C5H6N2O2)	7
C00179|(C5H14N4)	7
C00181|(C5H10O5)	7
C00204|(C6H10O6)	7
C00205|(C6H10O6)	7
C00255|(C17H20N4O6)	7
C00256|(C3H6O3)	7
C00261|(C7H6O)	7
C00294|(C10H12N4O5)	7
C00307|(C14H26N4O11P2)	7
C00311|(C6H8O7)	7
C00312|(C5H10O5)	7
C00327|(C6H13N3O3)	7
C00356|(C27H44N7O20P3S)	7
C00371|(C10H13N5O)	7
C00378|(C12H17N4OS)	7
C00392|(C6H14O6)	7
C00408|(C6H11NO2)	7
C00427|(C20H32O5)	7
C00445|(C20H22N7O6)	7
C00459|(C10H17N2O14P3)	7
C00460|(C9H15N2O14P3)	7
C00469|(C2H6O)	7
C00493|(C7H10O5)	7
C00527|(C26H42N7O19P3S)	7
C00555|(C4H9NO)	7
C00576|(C5H12NO)	7
C00587|(C7H6O3)	7
C00588|(C5H15NO4P)	7
C00601|(C8H8O)	7
C00605|(C24H37N7O17P3SR)	7
C00629|(C6H10O7)	7
C00645|(C8H15NO6)	7
C00647|(C8H13N2O5P)	7
C00655|(C10H13N4O9P)	7
C00689|(C12H23O14P)	7
C00836|(C18H39NO2)	7
C00894|(C24H38N7O17P3S)	7
C01083|(C12H22O11)	7
C01097|(C6H13O9P)	7
C01146|(C3H4O4)	7
C01177|(C6H13O9P)	7
C01204|(C6H18O24P6)	7
C01222|(C16H23N5O15P2)	7
C01424|(C7H6O5)	7
C01455|(C7H8)	7
C01504|(C9H8O)	7
C01528|(H2Se)	7
C01847|(C17H23N4O9P)	7
C02094|(C40H56)	7
C02137|(C8H6O3)	7
C02139|(C35H34MgN4O5)	7
C03167|(C2H5O4P)	7
C03557|(C2H8NO3P)	7
C04281|(C5H7NO3)	7
C04317|(C8H20NO6PR)	7
C04756|(C8H14NO7PR2)	7
C04884|(C50H86N3O26R)	7
C05422|(C6H6O6)	7
C05684|(SeO3)	7
C05903|(C15H10O6)	7
C06102|(C6H10O3)	7
C06790|(C2HCl3)	7
C08579|(C40H56O3)	7
C09244|(C21H24N2O2)	7
C10208|(C15H10O4)	7
C11901|(C20H36O7P2)	7
C11907|(C16H24N2O15P2)	7
C13645|(HBr)	7
C16392|(C7H7N3O5)	7
C00123|(C6H13NO2)	6
C00193|(NH3O)	6
C00214|(C10H14N2O5)	6
C00226|(CH3OR)	6
C00233|(C6H10O3)	6
C00242|(C5H5N5O)	6
C00243|(C12H22O11)	6
C00254|(C10H10O6)	6
C00263|(C4H9NO3)	6
C00297|(SR2)	6
C00301|(C15H23N5O14P2)	6
C00310|(C5H10O5)	6
C00313|(C23H36N7O19P3S)	6
C00338|(C5H6N2O4)	6
C00345|(C6H13O10P)	6
C00347|(C3H5O2R)	6
C00357|(C8H16NO9P)	6
C00361|(C10H15N5O10P2)	6
C00369|((C12H20O10)n)	6
C00379|(C5H12O5)	6
C00387|(C10H13N5O5)	6
C00404|(P2H4O7(PHO3)n)	6
C00407|(C6H13NO2)	6
C00411|(C32H46N7O20P3S)	6
C00440|(C20H25N7O6)	6
C00441|(C4H7NO3)	6
C00446|(C6H13O9P)	6
C00447|(C7H16O13P2)	6
C00462|((C8H13NO5)n)	6
C00463|(C8H7N)	6
C00473|(C20H30O)	6
C00477|(C27H44O6)	6
C00482|(C11H12O5)	6
C00492|(C18H32O16)	6
C00506|(C3H7NO5S)	6
C00515|(C5H12N2O2)	6
C00517|(C16H32O)	6
C00526|(C9H12N2O5)	6
C00531|(C26H40N7O19P3S)	6
C00534|(C8H12N2O2)	6
C00565|(C3H9N)	6
C00570|(C11H20N4O11P2)	6
C00590|(C10H12O3)	6
C00603|(C3H6N2O4)	6
C00606|(C3H7NO4S)	6
C00617|(C15H22N2O18P2)	6
C00637|(C10H9NO)	6
C00672|(C5H11O7P)	6
C00681|(C4H8O7PR)	6
C00687|(C16H24N2O15P2)	6
C00697|(N2)	6
C00705|(C9H15N3O10P2)	6
C00719|(C5H11NO2)	6
C00766|(C15H12O2)	6
C00780|(C10H12N2O)	6
C00810|(C4H8O2)	6
C00858|(C16H12O4)	6
C00885|(C10H10O6)	6
C00935|(C14H22N2O16P2)	6
C00957|(C3H4O3S)	6
C00974|(C15H12O6)	6
C01134|(C11H23N2O7PS)	6
C01197|(C9H8O4)	6
C01346|(C9H14N2O11P2)	6
C01755|(CHNS)	6
C01953|(C21H32O2)	6
C02140|(C21H30O4)	6
C02170|(C4H6O4)	6
C02666|(C10H10O3)	6
C02939|(C26H44N7O17P3S)	6
C03198|(C8H8O4)	6
C03277|(C6H6N2O3)	6
C03345|(C26H42N7O17P3S)	6
C03912|(C5H7NO2)	6
C03972|(C7H9NO4)	6
C04637|(C11H19O19P3R2)	6
C04677|(C9H15N4O8P)	6
C04730|(C42H73N2O21R)	6
C04895|(C9H16N5O13P3)	6
C04911|(C56H96N3O31R)	6
C05125|(C14H23N4O8P2S)	6
C05138|(C21H32O3)	6
C05335|(C5H11NO2Se)	6
C05437|(C27H44O)	6
C05528|(C3H4O6S)	6
C05699|(C7H14N2O4Se)	6
C05752|(C8H15OSR)	6
C05849|(C31H46O3)	6
C06082|(C15H20O4)	6
C06135|(C39H69N2O18R)	6
C06181|(C5H9N)	6
C06427|(C18H30O2)	6
C06554|(C3H3N3O3)	6
C06561|(C15H12O5)	6
C06563|(C15H10O5)	6
C06649|(C14H11Cl5O2)	6
C06730|(C7H8O2)	6
C07130|(C7H8N4O2)	6
C08614|(C40H56O4)	6
C10503|(C16H14O4)	6
C11816|(C19H27NO3)	6
C11930|(C16H22N2O14P2)	6
C12445|(C16H26N2O14P2)	6
C14787|(C10H8O)	6
C14818|(Fe)	6
C15525|(C15H12O6)	6
C15973|(C8H16NOS2R)	6
C16357|(C6H6N4O2)	6
C16396|(C7H9N3O2)	6
C00145|(HSR)	5
C00216|(C5H10O5)	5
C00273|(C6H10O6)	5
C00295|(C5H4N2O4)	5
C00300|(C4H9N3O2)	5
C00318|(C7H15NO3)	5
C00326|(C28H47N5O18)	5
C00328|(C10H12N2O3)	5
C00337|(C5H6N2O4)	5
C00339|(CH3OR)	5
C00366|(C5H4N4O3)	5
C00370|(C17H28O)	5
C00394|(C16H25N5O16P2)	5
C00398|(C10H12N2)	5
C00412|(C39H70N7O17P3S)	5
C00414|(C6H10O)	5
C00418|(C6H12O4)	5
C00430|(C5H9NO3)	5
C00483|(C8H11NO)	5
C00486|(C33H36N4O6)	5
C00487|(C7H16NO3)	5
C00490|(C5H6O4)	5
C00491|(C6H12N2O4S2)	5
C00498|(C16H25N5O15P2)	5
C00511|(C3H4O2)	5
C00541|(C62H88CoN13O14P)	5
C00543|(C2H7N)	5
C00556|(C7H8O)	5
C00577|(C3H6O3)	5
C00582|(C29H42N7O17P3S)	5
C00618|(C6H10O7)	5
C00623|(C3H9O6P)	5
C00636|(C6H13O9P)	5
C00643|(C11H12N2O3)	5
C00644|(C6H15O9P)	5
C00658|(C24H37N7O17P3SR)	5
C00669|(C8H14N2O5S)	5
C00682|(C6H6O4)	5
C00683|(C25H40N7O19P3S)	5
C00688|(C16H24N2O15P2)	5
C00696|(C20H32O5)	5
C00726|(CNR)	5
C00755|(C8H8O3)	5
C00760|((C6H10O5)n)	5
C00797|(C2H7N)	5
C00814|(C16H12O5)	5
C00822|(C9H9NO4)	5
C00826|(C10H13NO5)	5
C00842|(C16H26N2O16P2)	5
C00853|(C62H89CoN13O14P)	5
C00864|(C9H17NO5)	5
C00870|(C6H5NO3)	5
C00900|(C5H8O4)	5
C00937|(C3H6O2)	5
C00940|(C5H7NO4)	5
C00944|(C7H10O6)	5
C00993|(C6H12N2O3)	5
C00996|(C13H14O8)	5
C00999|(C13H14O8)	5
C01011|(C26H42N7O20P3S)	5
C01019|(C6H12O5)	5
C01026|(C4H9NO2)	5
C01041|(C6H7O6)	5
C01051|(C40H44N4O16)	5
C01077|(C6H11NO4)	5
C01081|(C12H18N4O4PS)	5
C01094|(C6H13O9P)	5
C01110|(C5H9NO3)	5
C01115|(C6H10O6)	5
C01118|(C8H13NO6)	5
C01144|(C25H42N7O18P3S)	5
C01147|(C6H10O2)	5
C01165|(C5H9NO3)	5
C01180|(C5H8O3S)	5
C01189|(C27H46O)	5
C01198|(C9H10O3)	5
C01245|(C6H15O15P3)	5
C01277|(C11H18O16P2R2)	5
C01335|(HOR)	5
C01371|(C2H3O2R)	5
C01514|(C15H10O6)	5
C01596|(C4H5NO3)	5
C01606|(C8H6O4)	5
C01717|(C10H7NO3)	5
C01762|(C10H12N4O6)	5
C01794|(C45H74N7O20P3S)	5
C01802|(C27H44O)	5
C01832|(C33H58N7O17P3S)	5
C01852|(C17H24O10)	5
C01984|(C8H8O3)	5
C02035|(C19H24O5)	5
C02112|(C4H7O4R)	5
C02218|(C3H5NO2)	5
C02269|(C5H9O3R)	5
C02291|(C7H14N2O4S)	5
C02325|(C11H14O4)	5
C02336|(C6H12O6)	5
C02370|(C7H5ClO2)	5
C02372|(C6H7NO)	5
C02463|(C42H48N4O16)	5
C02637|(C7H8O5)	5
C02646|(C9H10O2)	5
C02737|(C8H12NO10PR2)	5
C02906|(C15H12O8)	5
C02949|(C28H40N7O18P3S)	5
C03069|(C26H42N7O17P3S)	5
C03112|(C14H19N3O7S)	5
C03150|(C11H15N2O5)	5
C03203|(C11H8O3)	5
C03205|(C21H30O3)	5
C03283|(C4H10N2O2)	5
C03453|(C6H6O5)	5
C03459|(C4H4O6)	5
C03543|(C55H92O7P2)	5
C03576|(C2H6O3S2)	5
C03590|(C8H6O4)	5
C03671|(C7H4O6)	5
C03677|(C21H23N2O3)	5
C03680|(C6H8N2O3)	5
C03722|(C7H5NO4)	5
C03785|(C6H14O12P2)	5
C03968|(C3H8O6PR)	5
C04053|(C6H8O6)	5
C04164|(C15H18O7)	5
C04253|(C16H31O9P(C5H8)n)	5
C04352|(C12H23N2O9PS)	5
C04377|(C31H45N6O16P)	5
C04483|(C24H40O4)	5
C04549|(C11H18O16P2R2)	5
C04570|(C6H17O21P5)	5
C04575|(C6H8O7)	5
C04635|(C7H15NO6PR)	5
C04785|(C18H30O4)	5
C05198|(C10H13N5O3)	5
C05223|(C12H23OSR)	5
C05272|(C37H64N7O17P3S)	5
C05378|(C6H14O12P2)	5
C05431|(C40H58)	5
C05478|(C21H32O4)	5
C05479|(C21H32O2)	5
C05577|(C8H8O4)	5
C05610|(C11H12O4)	5
C05623|(C21H20O12)	5
C05698|(C4H9NO2Se)	5
C05712|(C2HNOR2)	5
C05761|(C14H27OSR)	5
C05764|(C16H31OSR)	5
C05776|(C61H90CoN13O14PR)	5
C05906|(C15H14O7)	5
C05947|(C5H9NO5)	5
C06010|(C5H8O4)	5
C06033|(C6H8O6)	5
C06140|(C78H130N5O47R)	5
C06178|(C5H10N)	5
C06508|(C58H84CoN16O11)	5
C06637|(C14H9Cl3)	5
C06650|(C14H9Cl5O2)	5
C06712|(C13H8O)	5
C07097|(C6H4Cl2O2)	5
C07111|(C8H10)	5
C07715|(C13H10)	5
C08639|(C27H31O16)	5
C08650|(C15H12O4)	5
C09694|(C16H26O3)	5
C11398|(C10H16O)	5
C11412|(C10H16O)	5
C11831|(C35H30MgN4O5)	5
C11863|(C19H24O4)	5
C11864|(C19H24O5)	5
C12367|(C20H14O7)	5
C12369|(C21H14O8)	5
C12396|(C19H14O5)	5
C12447|(C16H26N2O13P2)	5
C13624|(C15H16O2)	5
C14786|(C10H8O)	5
C15980|(C26H44N7O17P3S)	5
C00215|(C10H14N2O5)	4
C00240|(C15H25O16P2R3)	4
C00264|(C24H37N7O18P3SR)	4
C00265|(C4H10O2S2)	4
C00281|(C7H15O10P)	4
C00330|(C10H13N5O4)	4
C00349|(C4H6O3)	4
C00362|(C10H14N5O7P)	4
C00380|(C4H5N3O)	4
C00381|(C10H20O(C5H8)n)	4
C00383|(C3H4O4)	4
C00402|(C4H7NO4)	4
C00413|(C21H39N7O12)	4
C00417|(C6H6O6)	4
C00429|(C4H6N2O2)	4
C00431|(C5H11NO2)	4
C00433|(C5H6O4)	4
C00437|(C7H14N2O3)	4
C00438|(C5H8N2O5)	4
C00439|(C6H10N2O4)	4
C00449|(C11H20N2O6)	4
C00450|(C6H9NO2)	4
C00461|((C8H13NO5)n)	4
C00470|(C12H18O13(C6H8O6)n)	4
C00474|(C5H12O5)	4
C00479|(C3H6O)	4
C00499|(C4H8N4O4)	4
C00504|(C19H19N7O6)	4
C00514|(C6H12O7)	4
C00521|(C10H16)	4
C00522|(C6H12O4)	4
C00532|(C5H12O5)	4
C00540|(C30H42N7O17P3S)	4
C00547|(C8H11NO3)	4
C00550|(C24H49N2O6PR)	4
C00552|(C4H6O6)	4
C00559|(C10H13N5O3)	4
C00581|(C3H7N3O2)	4
C00583|(C3H8O2)	4
C00584|(C20H32O5)	4
C00621|(C10H22O7P2(C5H8)n)	4
C00627|(C8H12NO6P)	4
C00631|(C3H7O7P)	4
C00639|(C20H34O5)	4
C00652|(C5H8O5)	4
C00653|((C5H11O7P)n)	4
C00662|(C3H7O6P)	4
C00665|(C6H14O12P2)	4
C00666|(C7H14N2O4)	4
C00667|(C7H14N2O4)	4
C00676|(C5H10O6PR)	4
C00679|(C6H8O7)	4
C00680|(C7H14N2O4)	4
C00691|(C6H10O6)	4
C00692|(C28H43N5O23P2)	4
C00709|(COR2)	4
C00729|(C8H15NO)	4
C00738|(C6H12O6)	4
C00740|(C3H7NO3)	4
C00762|(C21H28O5)	4
C00763|(C5H9NO2)	4
C00786|(C16H14O5)	4
C00792|(C6H14N4O2)	4
C00801|(C5H9O4R)	4
C00819|(C5H10N2O3)	4
C00828|(C16H16O2(C5H8)n)	4
C00829|(C10H8)	4
C00846|(C6H8O5)	4
C00857|(C21H27N6O15P2)	4
C00881|(C9H13N3O4)	4
C00886|(C13H22NO11PR2(C5H8O6PR)n)	4
C00898|(C4H6O6)	4
C00916|(C16H21N3O8S)	4
C00958|(C11H21NO7PR2)	4
C00962|(C6H12O6)	4
C00965|((C6H10O5)n)	4
C00975|(C4H4O6)	4
C00991|(C5H12N2O)	4
C01005|(C3H8NO6P)	4
C01020|(C6H5NO3)	4
C01033|(C26H44N7O17P3S)	4
C01035|(C5H11N3O2)	4
C01060|(C9H9I2NO3)	4
C01062|(C6H10O7)	4
C01063|(C28H46N7O19P3S)	4
C01104|(C3H9NO)	4
C01108|(C6H6O3)	4
C01113|(C6H13O9P)	4
C01119|(C4H8O2S2)	4
C01137|(C14H23N6O3S)	4
C01159|(C3H8O10P2)	4
C01170|(C17H27N3O17P2)	4
C01187|(C8H14O8)	4
C01190|(C25H46NO8R)	4
C01211|(C6H14N2O3)	4
C01213|(C25H40N7O19P3S)	4
C01217|(C30H45N6O16P)	4
C01233|(C5H14NO6P)	4
C01235|(C12H22O11)	4
C01243|(C6H15O15P3)	4
C01249|(C10H9NO5)	4
C01260|(C20H28N10O19P4)	4
C01263|(C15H12O5)	4
C01272|(C6H16O18P4)	4
C01284|(C6H17O21P5)	4
C01289|(C63H105NO12P2)	4
C01378|(C15H12O6)	4
C01412|(C4H8O)	4
C01460|(C21H20O10)	4
C01467|(C7H8O)	4
C01512|(C16H24O10)	4
C01563|(CH3NO2)	4
C01642|(C10H17O10PR2(C5H8O6PR)n)	4
C01694|(C28H44O)	4
C01697|(C6H14O6)	4
C01732|(C5H6O4)	4
C01761|(C21H22N2O3)	4
C01880|(C6H10O2)	4
C01902|(C30H50O)	4
C01904|(C5H12O5)	4
C01907|(C27H29NO10)	4
C01944|(C29H50N7O17P3S)	4
C01987|(C6H7NO)	4
C02034|(C20H26O6)	4
C02059|(C31H46O2)	4
C02097|(C16H26N2O16P2)	4
C02105|(C19H23NO4)	4
C02110|(C20H28O)	4
C02165|(C20H32O4)	4
C02220|(C6H7NO4)	4
C02247|(C28H41N8O17P3S)	4
C02265|(C9H11NO2)	4
C02315|(C7H11N3O3S2R2)	4
C02350|(C4H6N4O3)	4
C02362|(C4H5NO4)	4
C02375|(C6H5ClO2)	4
C02411|(C26H40N7O19P3S)	4
C02412|(C12H20NO11PR2(C5H8O6PR)n)	4
C02501|(C6H6O5)	4
C02505|(C8H9NO)	4
C02513|(C27H42O6)	4
C02528|(C24H40O4)	4
C02582|(C7H9N3O3S2R2)	4
C02591|(C12H23O14P)	4
C02614|(C5H8O5)	4
C02630|(C5H8O5)	4
C02671|(C6H8N2O4R2)	4
C02727|(C8H16N2O3)	4
C02798|(C3H5O6P)	4
C02835|(C5H6N2O2)	4
C02880|(C35H32MgN4O5)	4
C02938|(C10H8N2)	4
C03004|(C9H11NO4)	4
C03024|(C6H10N2O2SR2)	4
C03063|(C7H8O5)	4
C03077|(C8H7ClO2)	4
C03160|(C32H44N7O20P3S)	4
C03161|(C32H44N7O20P3S)	4
C03221|(C33H56N7O17P3S)	4
C03227|(C10H12N2O4)	4
C03239|(C6H11NO3)	4
C03263|(C36H44N4O8)	4
C03272|(C45H79N2O23R)	4
C03373|(C8H14N3O7P)	4
C03454|(C6H8O4R2)	4
C03479|(C20H23N7O7)	4
C03492|(C9H18NO8P)	4
C03561|(C25H42N7O18P3S)	4
C03564|(C5H7NO2)	4
C03585|(C6H5ClO4)	4
C03586|(C6H6O4)	4
C03648|(C15H14O6)	4
C03657|(C11H8O4)	4
C03691|(C20H31N4O17P)	4
C03771|(C6H11N3O3)	4
C03820|(C5H9O4R)	4
C03826|(C5H8O5)	4
C03838|(C7H15N2O8P)	4
C03946|(C21H20O8)	4
C03990|(C24H40O3)	4
C04006|(C6H13O9P)	4
C04043|(C8H8O3)	4
C04044|(C9H10O4)	4
C04083|(C10H13N5)	4
C04115|(C7H8O8)	4
C04118|(C20H23NO4)	4
C04121|(C17H26N3O15P)	4
C04146|(C40H68O7P2)	4
C04257|(C8H16NO9P)	4
C04282|(C5H7NO3)	4
C04294|(C6H9NOS)	4
C04295|(C19H30O2)	4
C04327|(C6H10NO4PS)	4
C04330|(C31H44N6O16P)	4
C04348|(C25H40N7O20P3S)	4
C04353|(C8H9NO2)	4
C04376|(C8H15N2O9P)	4
C04451|(C7H6O7)	4
C04484|(C7H6O6)	4
C04517|(C10H22NO6PR)	4
C04596|(C14H8Cl4)	4
C04598|(C10H22NO7PR)	4
C04608|(C21H20O10)	4
C04619|(C4H7O2SR)	4
C04623|(C14H9Cl5)	4
C04688|(C7H12O4)	4
C04713|(C15H22N5O7P)	4
C04737|(C37H66NO18R)	4
C04814|(C29H50O2)	4
C04840|(C29H48O3)	4
C04846|(C40H65N9O26P2)	4
C04874|(C9H13N5O4)	4
C04910|(C45H79N2O23R)	4
C04927|(C67H113N4O39R)	4
C05005|(C6H12O6)	4
C05141|(C18H24O3)	4
C05176|(C18H21NO3)	4
C05212|(C9H19NO7PR2)	4
C05332|(C8H11N)	4
C05361|(N2H4)	4
C05401|(C9H18O8)	4
C05433|(C40H56)	4
C05440|(C28H42O)	4
C05452|(C27H48O2)	4
C05454|(C27H48O3)	4
C05455|(C27H44O2)	4
C05473|(C21H30O5)	4
C05476|(C21H34O4)	4
C05487|(C21H32O4)	4
C05488|(C21H30O4)	4
C05557|(C14H21N3O6S)	4
C05578|(C8H7NO2)	4
C05583|(C9H10O4)	4
C05585|(C7H6O3)	4
C05593|(C8H8O3)	4
C05600|(C7H8O5)	4
C05629|(C9H10O2)	4
C05635|(C10H9NO3)	4
C05653|(C8H7NO3)	4
C05658|(C8H7NO)	4
C05668|(C24H40N7O18P3S)	4
C05754|(C10H17OSR)	4
C05755|(C10H19OSR)	4
C05778|(C42H46N4O16)	4
C05817|(C11H12O6)	4
C05840|(C4H5NO4)	4
C05852|(C8H8O3)	4
C05905|(C15H11O6)	4
C05911|(C15H12O7)	4
C05966|(C20H32O4)	4
C05999|(C3H6O2)	4
C06016|(C2H2OR)	4
C06037|(C17H26O15R2)	4
C06090|(C20H32)	4
C06093|(C20H28O3)	4
C06103|(C6H12O3)	4
C06124|(C18H38NO5P)	4
C06141|(C67H113N4O39R)	4
C06205|(C10H10O2)	4
C06250|(C17H27N5O4SR2)	4
C06322|(C28H42N7O17P3S)	4
C06329|(C6H5ClO5)	4
C06507|(C55H77CoN15O11)	4
C06509|(C58H85CoN16O14P)	4
C06547|(C2H4)	4
C06555|(C2H5N3O2)	4
C06600|(C6H4Cl2O2)	4
C06638|(C14H11Cl3)	4
C06639|(C14H12Cl2O)	4
C06640|(C14H10Cl2O2)	4
C06672|(C8H8O4)	4
C06697|(AsO3)	4
C06711|(C13H10O)	4
C06714|(C28H46N7O20P3S)	4
C06729|(C8H10O4)	4
C06755|(C2H3ClO2)	4
C06760|(C7H8O4)	4
C07103|(C6H4O3)	4
C07728|(C9H8O2)	4
C08586|(C40H56)	4
C08592|(C40H54O)	4
C08725|(C27H31O15)	4
C09751|(C15H12O5)	4
C09827|(C15H12O4)	4
C10509|(C22H22O9)	4
C10538|(C22H22O10)	4
C10945|(C9H8O3)	4
C11348|(C8H10O)	4
C11401|(C10H16O)	4
C11405|(C10H15O3)	4
C11415|(C10H16O)	4
C11422|(C14H10)	4
C11437|(C5H11O7P)	4
C11477|(C5H10O5)	4
C11509|(C29H48O2)	4
C11821|(C5H4N4O4)	4
C11829|(C35H34MgN4O5)	4
C11830|(C35H32MgN4O5)	4
C11857|(C20H28O4)	4
C11860|(C20H28O5)	4
C11861|(C20H26O5)	4
C11902|(C20H36O7P2)	4
C11911|(C18H31N3O13P2)	4
C11920|(C16H26N2O14P2)	4
C11927|(C16H24N2O14P2)	4
C12126|(C19H38NO3R)	4
C12203|(C31H44N7O20P3S)	4
C12204|(C10H10O4)	4
C12205|(C10H12O4)	4
C12247|(C35H45NO11)	4
C12368|(C20H12O8)	4
C12404|(C25H24O8)	4
C12458|(C12H14O3)	4
C12466|(C10H9NO4)	4
C12481|(C17H28N2O15P2)	4
C12640|(C36H37O18)	4
C13453|(C15H22O3)	4
C14101|(C11H8O2)	4
C14111|(C11H12O2)	4
C14800|(C10H7NO3)	4
C14819|(Fe)	4
C14839|(C6H5BrO)	4
C14840|(C6H5BrO)	4
C14871|(C12H19N3O7S)	4
C14899|(C6H11O10P)	4
C15485|(C12H20N2O7)	4
C15509|(C20H20O5)	4
C15522|(C9H15N5O4)	4
C15567|(C15H12O5)	4
C15602|(C6H8N4)	4
C15606|(C6H10O3S)	4
C15777|(C28H46O)	4
C15870|(C40H58O)	4
C15965|(C40H54O2)	4
C15966|(C40H54O2)	4
C15967|(C40H52O3)	4
C15968|(C40H54O3)	4
C16204|(C14H10O2)	4
C16223|(C22H24O9)	4
C16312|(C27H31O17)	4
C16321|(C18H30O4)	4
C16393|(C7H7N3O5)	4
C16394|(C7H7N3O4)	4
C16395|(C7H7N3O4)	4
C16400|(C7H11N3)	4
C16426|(C15H23N5O10P2)	4
C16430|(C15H22N5O8P)	4
C16431|(C15H21N5O5)	4
C16473|(C6H5FO2)	4
C16504|(C15H24O3)	4
C00045|(C2H4NO2R)	3
C00360|(C10H14N5O6P)	3
C00377|(C20H28O)	3
C00386|(C9H14N4O3)	3
C00396|(C4H4N2)	3
C00400|(C10H20O)	3
C00401|((C14H21NO11)n)	3
C00409|(CH4S)	3
C00419|(C10H17O10PR2(C5H8O6PR)n)	3
C00436|(C5H13N3O)	3
C00466|(C4H8O2)	3
C00488|(CH3NO)	3
C00489|(C5H8O4)	3
C00496|(C17H16O7)	3
C00502|(C5H10O6)	3
C00507|(C6H12O5)	3
C00508|(C5H10O5)	3
C00513|(C12H21N3O13P2)	3
C00519|(C2H7NO2S)	3
C00523|(C19H30O2)	3
C00525|(C11H12N2O2)	3
C00539|(C2HO2R)	3
C00542|(C7H14N2O4S)	3
C00545|(C5H10O6)	3
C00561|(C8H7NO)	3
C00566|(C27H42N7O22P3S)	3
C00571|(C6H13N)	3
C00580|(C2H6S)	3
C00585|(C10H10N2O3R2)	3
C00591|(C10H16NO9R)	3
C00599|(C27H44O)	3
C00609|(C3H5OR)	3
C00611|(C14H25NO11)	3
C00613|(C7H13N5O2R2)	3
C00614|(C6H8N2O4R2)	3
C00616|(C15H10O10S)	3
C00619|(C19H28O)	3
C00624|(C7H11NO5)	3
C00625|(C7H12NO6R)	3
C00638|(C3H5O2R)	3
C00640|(C24H39N7O18P3SR)	3
C00650|(C8H7NO2)	3
C00651|(C6H9NO4)	3
C00664|(C20H24N8O6)	3
C00673|(C5H11O7P)	3
C00674|(C19H28O2)	3
C00684|(C5H8O5)	3
C00685|(C3H2O2SR2)	3
C00686|(C7H13NO9PR)	3
C00694|(C14H24NO11R)	3
C00701|(C10H15N4O15P3)	3
C00704|(O2)	3
C00706|(NH2R)	3
C00708|(I)	3
C00712|(C18H34O2)	3
C00716|(C3H7NO3)	3
C00736|(C3H7NO2S)	3
C00739|(C6H14N2O2)	3
C00741|(C4H6O2)	3
C00742|(F)	3
C00757|(C20H18NO4)	3
C00777|(C20H28O2)	3
C00778|(C20H28R)	3
C00783|(C8H13NO)	3
C00788|(C9H13NO3)	3
C00789|(C14H25N3O15P2)	3
C00791|(C4H7N3O)	3
C00798|(C22H36N7O17P3S)	3
C00799|(C15H10O2)	3
C00800|(C6H12O7)	3
C00802|(C3H4N2O4)	3
C00804|(C3H2O2)	3
C00818|(C6H10O8)	3
C00827|(C24H40N7O18P3S)	3
C00831|(C11H22N2O4S)	3
C00843|(C10H18O)	3
C00847|(C8H9NO4)	3
C00852|(C16H18O9)	3
C00859|(C19H24O6)	3
C00860|(C6H11N3O)	3
C00862|(C34H44N4O15)	3
C00876|(C29H36N5O18P)	3
C00880|(C6H12O7)	3
C00882|(C21H35N7O13P2S)	3
C00887|(N2O)	3
C00899|(C20H30O)	3
C00906|(C5H8N2O2)	3
C00909|(C20H30O3)	3
C00921|(C14H14N6O3)	3
C00966|(C6H10O4)	3
C00989|(C4H8O3)	3
C00997|(C13H14O8)	3
C01000|(C13H14O8)	3
C01001|(C35H44N4O16)	3
C01010|(C2H4N2O3)	3
C01013|(C3H6O3)	3
C01024|(C40H46N4O17)	3
C01031|(C11H17N3O7S)	3
C01040|(C6H10O6)	3
C01045|(C6H9NO5)	3
C01050|(C20H31N3O19P2)	3
C01059|(C5H5NO2)	3
C01068|(C5H13O8P)	3
C01079|(C34H40N4O4)	3
C01080|(C29H38N5O18P)	3
C01090|(C19H32O2)	3
C01091|(C23H30N2O5)	3
C01093|(C12H20O11)	3
C01101|(C5H11O8P)	3
C01111|(C10H7NO5)	3
C01112|(C5H11O8P)	3
C01117|(C5H10O7PR)	3
C01120|(C18H40NO5P)	3
C01121|(C8H21N6O7P)	3
C01138|(C21H40N7O15P)	3
C01151|(C5H12O11P2)	3
C01152|(C7H11N3O2)	3
C01158|(C13H16O10)	3
C01163|(C7H6O6)	3
C01171|(C6H13O9P)	3
C01175|(C17H22O10)	3
C01182|(C5H12O11P2)	3
C01210|(C3H10NO4P)	3
C01214|(C6H13NO5)	3
C01215|(C7H9NO5)	3
C01218|(C6H11O10P)	3
C01219|(C15H23N3O15P2)	3
C01221|(C21H42N7O15P)	3
C01230|(C30H52O7P2)	3
C01231|(C6H14O12P2)	3
C01234|(C4H7NO2)	3
C01236|(C6H11O9P)	3
C01252|(C10H9NO4)	3
C01262|(C10H16N4O3)	3
C01270|(C7H7NO3)	3
C01273|(C12H10O4)	3
C01279|(C6H9N3O)	3
C01294|(C7H17N3O8P)	3
C01297|(C10H14N2O2)	3
C01300|(C7H9N5O2)	3
C01312|(C20H32O5)	3
C01353|(H2CO3)	3
C01382|(I2)	3
C01384|(C4H4O4)	3
C01416|(C17H21NO4)	3
C01419|(C5H10N2O3S)	3
C01433|(C17H26O10)	3
C01438|(CH4)	3
C01454|(C8H8O2)	3
C01456|(C9H10O3)	3
C01495|(C15H10O3)	3
C01499|(C10H16O)	3
C01516|(C17H19NO3)	3
C01562|(C16H12O5)	3
C01598|(C13H16N2O2)	3
C01613|(C24H42O21)	3
C01628|(C11H7O2R)	3
C01672|(C5H14N2)	3
C01678|(C2H7NS)	3
C01693|(C9H7NO4)	3
C01695|(C28H44O)	3
C01699|(C19H22O6)	3
C01708|(CH2O2R2)	3
C01714|(C21H20O10)	3
C01724|(C30H50O)	3
C01735|(C17H17NO3)	3
C01767|(C10H14O)	3
C01772|(C9H8O3)	3
C01780|(C21H28O5)	3
C01789|(C28H48O)	3
C01795|(C20H20NO4)	3
C01817|(C8H16N2O4S2)	3
C01829|(C15H11I4NO4)	3
C01860|(C15H24)	3
C01877|(C5H7NO3)	3
C01879|(C5H7NO3)	3
C01888|(C3H7NO)	3
C01920|(C31H50N7O17P3S)	3
C01958|(C18H27O2R)	3
C01983|(C8H8O3)	3
C02003|(C15H9O5R2)	3
C02029|(C10H15N5O)	3
C02041|(C41H74N7O17P3S)	3
C02047|(C21H32N6O11PR(C5H8O6PR)n)	3
C02066|(C8H15NO)	3
C02106|(C19H21NO4)	3
C02163|(C21H33N9O11PR(C5H8O6PR)n)	3
C02183|(C6H6O3)	3
C02188|(C7H13N3O2R2)	3
C02189|(C4H6N2O3R2)	3
C02191|(C34H34N4O4)	3
C02226|(C5H6O4)	3
C02232|(C27H42N7O20P3S)	3
C02249|(C41H66N7O17P3S)	3
C02266|(C5H8O5)	3
C02274|(C9H8O2)	3
C02280|(C16H25N5O16P2)	3
C02305|(C4H10N3O5P)	3
C02331|(C25H40N7O17P3S)	3
C02341|(C6H6O6)	3
C02348|(C4H6N4O3)	3
C02373|(C6H12O)	3
C02378|(C6H13NO2)	3
C02465|(C15H12I3NO4)	3
C02477|(C29H50O2)	3
C02480|(C6H6O4)	3
C02515|(C9H10INO3)	3
C02526|(C12H10O2)	3
C02530|(C28H45O2R)	3
C02612|(C5H8O5)	3
C02647|(C5H11N3O)	3
C02670|(C6H8O6)	3
C02693|(C10H10N2O)	3
C02700|(C11H12N2O4)	3
C02714|(C6H14N2O)	3
C02720|(C6H7NO)	3
C02723|(C5H14N2)	3
C02730|(C11H10O5)	3
C02773|(C3H7O3R)	3
C02827|(C6H12O9S)	3
C02876|(C3H7O5P)	3
C02909|(C11H10O)	3
C02920|(C16H12O5)	3
C02930|(C6H8O4)	3
C02934|(C18H37NO2)	3
C02960|(C19H37NO6PR)	3
C02965|(C6H13O9P)	3
C02987|(C20H28N6O13PR(C5H8O6PR)n)	3
C03057|(C8H6O3)	3
C03067|(C7H6O2)	3
C03090|(C5H12NO7P)	3
C03193|(C8H14N3O5R(C2H2NOR)n)	3
C03194|(C3H9NO)	3
C03201|(C4H6O4R2)	3
C03206|(C22H22N2O8)	3
C03232|(C3H5O7P)	3
C03291|(C5H11O8P)	3
C03319|(C16H26N2O15P2)	3
C03340|(C7H7NO4)	3
C03341|(C5H9NO3)	3
C03372|(C4H6O7PR)	3
C03383|(C6H10O6)	3
C03410|(C11H19NO10)	3
C03427|(C40H68O7P2)	3
C03434|(C6H2Cl4O2)	3
C03451|(C13H21N3O8S)	3
C03458|(C5H5NO3)	3
C03460|(C25H40N7O17P3S)	3
C03470|(C27H34N2O9)	3
C03506|(C11H14NO6P)	3
C03508|(C4H7NO3)	3
C03589|(C5H8O4)	3
C03594|(C27H46O2)	3
C03618|(C5H9NO4)	3
C03684|(C9H11N5O3)	3
C03715|(C3H6O6PR)	3
C03741|(C5H9NO3)	3
C03742|(C8H7NO2)	3
C03752|(C6H13NO6)	3
C03772|(C19H28O2)	3
C03789|(C6H13NO11S2)	3
C03824|(C6H7NO3)	3
C03845|(C27H46O)	3
C03862|(C16H31O9P(C5H8)n)	3
C03868|(C16H19NO7)	3
C03917|(C19H30O2)	3
C03918|(C6H4Cl2O4)	3
C03925|(C7H4Br2O3)	3
C03943|(C5H12N2O2)	3
C03974|(C4H8O7PR)	3
C03981|(C4H4O5)	3
C04052|(C8H8O7)	3
C04088|(C18H35OSR)	3
C04092|(C6H9NO2)	3
C04138|(C10H16N4O3)	3
C04178|(C7H3Br2NO)	3
C04181|(C5H8O4)	3
C04186|(C8H8O7)	3
C04188|(C6H13O7PS)	3
C04204|(C10H11NO6)	3
C04246|(C4H5OSR)	3
C04248|(C17H28NO17PR2)	3
C04256|(C8H16NO9P)	3
C04272|(C5H10O4)	3
C04297|(C15H23N3O14P2)	3
C04332|(C13H18N4O6)	3
C04373|(C19H30O2)	3
C04409|(C7H7NO5)	3
C04431|(C6H4O4)	3
C04438|(C6H13NO7PR)	3
C04442|(C6H11O9P)	3
C04453|(C28H46O)	3
C04475|(C6H12NO7PR2)	3
C04536|(C35H34MgN4O4)	3
C04537|(C26H48N2O17P2(C5H8)n)	3
C04631|(C20H29N3O19P2)	3
C04633|(C16H31O2SR)	3
C04642|(C8H8O6)	3
C04644|(C48H80N7O19P3S)	3
C04652|(C43H77N3O20P2)	3
C04666|(C6H11N2O6P)	3
C04707|(C20H30O5)	3
C04712|(C16H18N2O9S)	3
C04729|(C6H3ClO4)	3
C04732|(C9H16N4O6)	3
C04734|(C10H15N4O9P)	3
C04742|(C20H32O3)	3
C04751|(C9H14N3O9P)	3
C04796|(C9H11NO6)	3
C04797|(C9H11NO6)	3
C04916|(C15H25N5O15P2)	3
C04922|(C45H79N2O23R)	3
C05107|(C27H42O)	3
C05108|(C29H48O)	3
C05130|(C5H6N2O)	3
C05139|(C19H28O3)	3
C05161|(C6H14N2O2)	3
C05165|(C28H43N8O18P3S)	3
C05178|(C19H23NO4)	3
C05191|(C20H15NO4)	3
C05194|(C21H17NO5)	3
C05200|(C37H54O4)	3
C05202|(C18H21NO4)	3
C05243|(C18H21NO3)	3
C05270|(C27H46N7O17P3S)	3
C05271|(C27H44N7O17P3S)	3
C05273|(C35H60N7O17P3S)	3
C05274|(C31H54N7O17P3S)	3
C05275|(C31H52N7O17P3S)	3
C05276|(C29H48N7O17P3S)	3
C05284|(C19H26O3)	3
C05298|(C18H22O3)	3
C05299|(C19H24O3)	3
C05300|(C18H22O3)	3
C05301|(C18H24O3)	3
C05302|(C19H26O3)	3
C05306|(C55H72MgN4O5)	3
C05338|(C29H42N7O18P3S)	3
C05356|(C20H32O4)	3
C05375|(C7H6O6)	3
C05394|(C6H10O6)	3
C05396|(C12H23O14P)	3
C05402|(C12H22O11)	3
C05413|(C40H64)	3
C05425|(C27H48O3)	3
C05426|(C27H48O3)	3
C05430|(C40H60)	3
C05434|(C40H58)	3
C05439|(C27H44O)	3
C05446|(C27H48O4)	3
C05451|(C27H46O2)	3
C05453|(C27H46O3)	3
C05457|(C27H44O3)	3
C05469|(C21H30O5)	3
C05470|(C21H32O5)	3
C05471|(C21H32O5)	3
C05472|(C21H34O5)	3
C05475|(C21H32O4)	3
C05477|(C21H30O4)	3
C05480|(C21H34O2)	3
C05485|(C21H32O3)	3
C05489|(C21H32O5)	3
C05490|(C21H28O4)	3
C05497|(C21H30O4)	3
C05498|(C21H30O3)	3
C05500|(C27H46O2)	3
C05501|(C27H46O3)	3
C05527|(C3H4O5S)	3
C05548|(C8H13NO4)	3
C05551|(C16H18N2O4S)	3
C05560|(C16H23N6O10P)	3
C05575|(C9H16N3O2)	3
C05580|(C8H8O5)	3
C05581|(C9H10O3)	3
C05582|(C9H10O4)	3
C05584|(C9H10O5)	3
C05601|(C7H10O6)	3
C05604|(C9H9NO4)	3
C05607|(C9H10O3)	3
C05608|(C9H8O2)	3
C05618|(C6H5ClO2)	3
C05619|(C10H10O5)	3
C05634|(C10H9NO2)	3
C05651|(C10H12N2O4)	3
C05654|(C9H9NO5)	3
C05655|(C9H9NO6)	3
C05662|(C7H10O7)	3
C05672|(C3H8NO5P)	3
C05673|(C11H20N4O10P2)	3
C05686|(C10H14N5O10PSe)	3
C05697|(H2SeO4)	3
C05730|(C17H34N6O5S)	3
C05745|(C4H7OSR)	3
C05748|(C6H9OSR)	3
C05749|(C6H11OSR)	3
C05751|(C8H13OSR)	3
C05758|(C12H21OSR)	3
C05760|(C14H25OSR)	3
C05763|(C16H29OSR)	3
C05766|(C40H44N4O16)	3
C05773|(C45H59CoN4O14)	3
C05774|(C48H72CoN11O8)	3
C05775|(C14H18N2O4)	3
C05786|(C33H38N4O6)	3
C05787|(C45H52N4O18)	3
C05790|(C33H44N4O6)	3
C05791|(C33H42N4O6)	3
C05802|(C37H56O2)	3
C05818|(C15H14O2(C5H8)n)	3
C05824|(C3H7NO5S2)	3
C05841|(C11H14NO6)	3
C05893|(C94H156N8O26P2)	3
C05898|(C95H156N8O28P2)	3
C05904|(C15H11O5)	3
C05908|(C15H11O7)	3
C05909|(C15H14O8)	3
C05918|(C20H26O)	3
C05921|(C20H28N7O9PS)	3
C05922|(C10H18N5O15P3)	3
C05923|(C9H18N5O14P3)	3
C05946|(C5H6O6)	3
C05952|(C23H37NO5S)	3
C05965|(C20H32O4)	3
C05973|(C6H13NO7PR)	3
C05981|(C11H20O22P4R2)	3
C05985|(C3H2O)	3
C05993|(C12H16N5O8P)	3
C05996|(C12H16N4O7)	3
C06035|(C6H6O5)	3
C06051|(C8H9NO3)	3
C06055|(C4H10NO7P)	3
C06056|(C4H9NO4)	3
C06094|(C20H28O5)	3
C06095|(C20H28O6)	3
C06099|(C10H16)	3
C06104|(C6H10O4)	3
C06121|(C18H35NO2)	3
C06126|(C31H56NO13R)	3
C06129|(C36H63N2O16R)	3
C06131|(C51H89N2O27R)	3
C06134|(C61H103N4O34R)	3
C06136|(C45H79N2O23R)	3
C06139|(C89H147N6O55R)	3
C06144|(C4H4O2)	3
C06145|(C4H4O)	3
C06148|(C9H18N5O14P3)	3
C06161|(C17H19NO3)	3
C06173|(C19H21NO3)	3
C06182|(C8H15NO)	3
C06201|(C7H10O6)	3
C06215|(C12H22O11(C6H10O5)n)	3
C06235|(PH2O4R)	3
C06258|(C5H10O4)	3
C06311|(C6H15O9P)	3
C06321|(C7H8O4)	3
C06366|(C8H21N3)	3
C06387|(C28H39ClN7O17P3S)	3
C06504|(C45H61CoN6O12)	3
C06548|(C2H4O)	3
C06551|(C8H14ClN5)	3
C06556|(C5H8ClN5)	3
C06560|(C3H4ClN5)	3
C06564|(C14H21N3O6S)	3
C06585|(C12H11ClO2)	3
C06589|(C12H12O2)	3
C06594|(C6H3Cl3)	3
C06597|(C6H4Cl4)	3
C06598|(C6H5Cl3O)	3
C06604|(C10H14NO5PS)	3
C06607|(C4H11O3PS)	3
C06616|(C36H65NO13)	3
C06625|(C24H39N8O18P3S)	3
C06627|(C20H15NO8)	3
C06633|(C36H65NO12)	3
C06646|(C9H5Cl3O2)	3
C06677|(C7H8O3S)	3
C06717|(C17H30N2O12S)	3
C06749|(C28H44N7O18P3S)	3
C06757|(C8H10O)	3
C06762|(C6H10O4)	3
C06793|(C2H3Cl)	3
C06899|(C2H3Cl3O2)	3
C06990|(C6H5Cl)	3
C07083|(C8H8)	3
C07092|(C6H4Cl2)	3
C07112|(C8H10O)	3
C07213|(C8H10O)	3
C07216|(C8H10O)	3
C07281|(C7H13N3O2R2)	3
C07282|(C11H22N4O2R2)	3
C07304|(C25H33NO11)	3
C07305|(C25H33NO11)	3
C07490|(C2H3Cl3O)	3
C07535|(C20H12)	3
C07717|(C13H10O2)	3
C07722|(C13H10O3)	3
C07727|(C9H8O)	3
C08576|(C15H10O6)	3
C08580|(C40H52O4)	3
C08601|(C40H56O2)	3
C08620|(C27H31O15)	3
C08734|(C3H4N4O2)	3
C09614|(C15H12O5)	3
C09756|(C16H14O6)	3
C09789|(C27H32O14)	3
C09814|(C7H5N)	3
C09826|(C15H12O5)	3
C09880|(C10H16)	3
C09893|(C10H16O)	3
C10107|(C15H10O8)	3
C10502|(C16H12O5)	3
C10700|(C8H8O2)	3
C11150|(C2HCl3O2)	3
C11215|(AsO4)	3
C11349|(C8H10O)	3
C11352|(C6H6Cl2)	3
C11354|(C6H8O3)	3
C11355|(C10H11NO5)	3
C11356|(C20H36O7P2)	3
C11383|(C10H14O)	3
C11429|(C14H10O)	3
C11432|(C14H10O)	3
C11497|(C5H10O4S2)	3
C11505|(C3H6)	3
C11522|(C29H48O)	3
C11537|(C3H6O6S)	3
C11542|(C44H53CoN4O16)	3
C11543|(C44H55CoN4O16)	3
C11545|(C45H59CoN4O14)	3
C11554|(C11H19O19P3R2)	3
C11633|(C19H20N2O)	3
C11677|(C21H24N2O4)	3
C11680|(C21H22N2O3)	3
C11691|(C21H26N2O3)	3
C11713|(C10H8O)	3
C11714|(C10H8O)	3
C11811|(C5H12O8P2)	3
C11832|(C35H32MgN4O5)	3
C11858|(C20H28O5)	3
C11859|(C20H28O6)	3
C11862|(C20H26O6)	3
C11867|(C19H22O5)	3
C11871|(C19H22O5)	3
C11875|(C20H30O3)	3
C11895|(C20H32O)	3
C11899|(C22H32O9)	3
C11900|(C31H38O11)	3
C11908|(C16H24N2O15P2)	3
C11922|(C16H24N2O14P2)	3
C11924|(C10H14O2)	3
C11929|(C31H48N7O17P3S)	3
C11947|(C31H52N7O18P3S)	3
C11955|(C33H48O9)	3
C11963|(C33H46O8)	3
C11971|(C34H50O9)	3
C11979|(C34H48O8)	3
C12096|(C36H37O18)	3
C12144|(C18H39NO3)	3
C12145|(C19H38NO4R)	3
C12206|(C9H10O3)	3
C12248|(C5H6N4O5)	3
C12320|(C17H27N3O13P2)	3
C12371|(C23H18O8)	3
C12397|(C19H12O4)	3
C12400|(C20H14O5)	3
C12410|(C25H28O11)	3
C12415|(C21H16O8)	3
C12428|(C26H29NO9)	3
C12436|(C16H14O6)	3
C12456|(C14H16O4)	3
C12459|(C12H14O2)	3
C12462|(C9H10NO3SR)	3
C12463|(C9H8NO3SR)	3
C12484|(C6H6NOSR)	3
C12623|(C9H8O4)	3
C12631|(C15H12O6)	3
C12632|(C27H26O18)	3
C12643|(C24H23O14)	3
C13378|(C14H22N4O9P2S)	3
C13431|(C40H56O4)	3
C13433|(C40H56O4)	3
C13455|(C15H20O3)	3
C13631|(C15H16O3)	3
C14039|(C2H2Cl2)	3
C14040|(C10H7NO2)	3
C14098|(C11H10)	3
C14099|(C11H8O)	3
C14180|(C11H19N3O7S)	3
C14724|(C34H41NO11)	3
C14793|(C20H25N3O7S)	3
C14802|(C10H7NO3)	3
C14843|(C6H5BrO2)	3
C14852|(C20H14O2)	3
C14858|(C2H2Cl2O)	3
C14859|(C2H2Cl2O)	3
C14865|(C12H18ClN3O7S)	3
C14874|(C12H20N3O6S)	3
C14875|(C12H21N3O7S)	3
C15486|(C12H18N2O7)	3
C15510|(C20H20O5)	3
C15603|(C6H8N4)	3
C15647|(C6H9O7PR2)	3
C15650|(C6H11O6PS)	3
C15700|(C9H16N2O4)	3
C15767|(C9H16N2O5)	3
C15770|(C8H7NO4)	3
C15781|(C28H46O)	3
C15785|(C28H46O)	3
C15786|(C28H48O)	3
C15787|(C28H50O)	3
C15791|(C28H48O4)	3
C15792|(C28H46O4)	3
C15793|(C28H48O4)	3
C15794|(C28H48O5)	3
C15796|(C28H46O2)	3
C15797|(C28H48O2)	3
C15798|(C28H50O2)	3
C15799|(C28H50O3)	3
C15800|(C28H48O3)	3
C15801|(C28H50O3)	3
C15815|(C2H3NO2)	3
C15854|(C11H20N4O2R2)	3
C15859|(C40H58O)	3
C15882|(C27H46O2)	3
C15892|(C40H60O)	3
C15900|(C41H60O)	3
C15919|(C40H56O3)	3
C15935|(C48H70O6)	3
C15956|(C59H90O8)	3
C15957|(C61H94O8)	3
C15958|(C63H98O8)	3
C15975|(C13H24NO2S2R)	3
C15977|(C12H22NO2S2R)	3
C15979|(C13H24NO2S2R)	3
C15983|(C53H78O8(CH2)n)	3
C15986|(C10H14N2O3)	3
C16074|(C8H7N)	3
C16196|(C10H8O5S)	3
C16210|(C14H10O4)	3
C16212|(C11H8O3)	3
C16226|(C16H10O6)	3
C16235|(C7H7NO3)	3
C16237|(C8H14NOS2R)	3
C16240|(NH3R)	3
C16248|(C6H4Br2O2)	3
C16254|(C12H20NO4S2R)	3
C16255|(C10H18NO2S2R)	3
C16277|(C41H58O2)	3
C16294|(C42H47O23)	3
C16301|(C24H23O15)	3
C16391|(C7H5N3O6)	3
C16402|(C7H9N3O4)	3
C16403|(C7H9N3O3)	3
C16405|(C16H14O6)	3
C16408|(C21H22O11)	3
C16424|(C15H24N5O13P3)	3
C16427|(C15H21N5O4)	3
C16429|(C15H23N5O11P2)	3
C16447|(C15H23N5O5)	3
C16462|(C10H18O2)	3
C16472|(C6H5FO2)	3
C16487|(HF)	3
C16502|(C15H24O2)	3
C16505|(C16H28O4)	3
C16509|(C27H42O3)	3
C00023|(Fe)	2
C00175|(Co)	2
C00194|(C72H99CoN18O17P)	2
C00241|(CH2NOR)	2
C00248|(C8H15NOS2)	2
C00252|(C12H22O11)	2
C00305|(Mg)	2
C00372|((C12H20O10)n)	2
C00375|(CH4NR)	2
C00426|((C28H42N2O31S3)n)	2
C00432|(CH2OR2)	2
C00464|(C8H7N)	2
C00481|(C3H4N2)	2
C00495|(C17H16O7)	2
C00497|(C4H6O5)	2
C00501|(C15H25N3O16P2)	2
C00503|(C4H10O4)	2
C00510|(C39H68N7O17P3S)	2
C00518|((C14H21NO12)n)	2
C00524|(C19H30O2)	2
C00538|(C2HO2R)	2
C00548|(C8H8O2)	2
C00557|(C5H8O)	2
C00558|(C6H10O7)	2
C00562|(C8H7NO)	2
C00573|((C28H46N2O29S3)n)	2
C00575|(C10H12N5O6P)	2
C00579|(C8H17NOS2)	2
C00586|(C6H12O5)	2
C00597|(C3H7O7P)	2
C00612|(C9H21N3O)	2
C00693|(C3H2OSR2)	2
C00700|(C10H15N4O15P3)	2
C00703|(Hg)	2
C00711|(C4H6O5)	2
C00714|((C26H36O23)n)	2
C00715|(C6H5N5O)	2
C00717|(C2H5O2R)	2
C00721|((C12H20O10)n)	2
C00722|(C2H2OR2)	2
C00725|(C8H14O2S2)	2
C00727|(C7H8O2)	2
C00734|(C12H24N2O9(C6H11NO4)n)	2
C00737|(CHOR)	2
C00745|(C10H14N2)	2
C00747|(C5H5N)	2
C00756|(C8H18O)	2
C00759|(C11H6O4)	2
C00761|(C16H22O8)	2
C00767|(C6H10O8)	2
C00770|(C6H12O7)	2
C00772|(C6H10O4)	2
C00779|(C10H10O4)	2
C00785|(C6H6N2O2)	2
C00793|(C3H7NO2S)	2
C00795|(C6H12O6)	2
C00808|(C10H16O)	2
C00813|(C4H4N2O3)	2
C00815|(C5H8O5)	2
C00817|(C6H12O7)	2
C00821|(C20H29N5O13P2R2)	2
C00830|(C3H2O5)	2
C00835|(C9H11N5O3)	2
C00844|(C14H17NO6)	2
C00845|(C26H38N7O18P3S)	2
C00848|(C10H16O2)	2
C00850|(C6HO4SR5)	2
C00854|(C6H12O)	2
C00855|(C5H11NO2S)	2
C00856|(C19H29N3O14P2R2)	2
C00861|(C6H12O5)	2
C00863|(C34H44N4O15)	2
C00868|(C14H20N2O12PR(C5H8O6PR)n)	2
C00869|(C18H34O3)	2
C00878|(C5H10O6)	2
C00879|(C6H10O8)	2
C00884|(C10H16N4O3)	2
C00890|((HPO4)n)	2
C00891|(C21H34O)	2
C00892|(C21H36O)	2
C00903|(C9H8O)	2
C00904|(C26H42N7O20P3S)	2
C00905|(C6H10O7)	2
C00911|(C5H9O4R)	2
C00919|(C5H13NO4S)	2
C00920|(C31H51N10O22P3S2)	2
C00922|(C6H8O4)	2
C00923|(C6H8O4)	2
C00924|(C6H8O4)	2
C00927|(C23H24N4O9)	2
C00931|(C10H14N2O4)	2
C00933|(C16H24NO5)	2
C00934|(C16H24NO5)	2
C00942|(C10H12N5O7P)	2
C00947|(C10H14N5O7P)	2
C00955|(C10H11NO)	2
C00961|(C18H12O6)	2
C00964|(C10H16O)	2
C00969|(C3H6O2)	2
C00971|(C8H7NO3)	2
C00972|(C2H3O3R)	2
C00976|(C16H23N5O17P2)	2
C00978|(C12H14N2O2)	2
C00980|((C2H4O)n)	2
C00982|(C26H21N3O2)	2
C00988|(C2H5O6P)	2
C00990|(C5H12N2O)	2
C00992|(C62H94CoN13O15P)	2
C00995|(C13H14O8)	2
C00998|(C13H14O8)	2
C01003|(C6H13O9P)	2
C01008|(C3H9S)	2
C01012|(C6H10O3)	2
C01021|(C2H4NO2R)	2
C01022|(C2H4NO2R)	2
C01028|(C6H14N2O3)	2
C01034|(C19H28O)	2
C01036|(C8H8O6)	2
C01037|(C9H20N2O2)	2
C01042|(C6H9NO5)	2
C01043|(C4H8N2O3)	2
C01044|(C5H7NO5)	2
C01046|(C6H11NO4)	2
C01047|(C7H14N2O3)	2
C01053|(C6H10O4)	2
C01056|(C10H14N2O)	2
C01058|(C10H14N2O)	2
C01061|(C8H8O6)	2
C01064|(C19H28N4O16PR)	2
C01066|(C6H8O2)	2
C01069|(C14H19NO6S)	2
C01070|(C14H19NO6S)	2
C01071|(C14H19NO6S)	2
C01075|(C6H13NO8S)	2
C01078|(C6H11NO4)	2
C01086|(C24H39N7O18P3SR)	2
C01088|(C6H10O5)	2
C01089|(C4H8O3)	2
C01092|(C9H17NO3)	2
C01099|(C6H13O8P)	2
C01100|(C6H12N3O4P)	2
C01102|(C4H10NO6P)	2
C01103|(C10H13N2O11P)	2
C01107|(C6H13O7P)	2
C01109|(C6H10N2O3)	2
C01114|(C5H8O5)	2
C01122|(C24H37N7O17P3SR)	2
C01123|(C10H16O)	2
C01124|(C21H30O5)	2
C01125|(C6H8O3)	2
C01126|(C15H26O)	2
C01127|(C5H6O6)	2
C01131|(C6H13O8P)	2
C01133|(C8H15NO7)	2
C01139|(C21H40N7O15P)	2
C01142|(C6H14N2O2)	2
C01143|(C6H14O10P2)	2
C01149|(C7H16NO)	2
C01155|(C15H10O13S2)	2
C01156|(C15H10O13S2)	2
C01162|(C6H9N3O2)	2
C01166|(C5H9NO3)	2
C01167|(C10H11N2O6PR2)	2
C01168|(C9H13N2O9P)	2
C01173|(C10H8O3)	2
C01181|(C7H16NO2)	2
C01183|(C8H11NO)	2
C01186|(C6H14N2O2)	2
C01188|(C4H8O3)	2
C01191|(C15H29O8P(C5H8)n)	2
C01200|(C10H17NO12PR)	2
C01201|(C21H35N9O15P2)	2
C01203|(C18H33OSR)	2
C01205|(C4H9NO2)	2
C01207|(C9H10O5)	2
C01212|(C23H36N4O20P2)	2
C01216|(C6H10O6)	2
C01220|(C6H14O12P2)	2
C01225|(C9H19O11P)	2
C01226|(C18H28O3)	2
C01228|(C10H17N5O17P4)	2
C01229|(C14H22O8PR3)	2
C01240|(C5H8O6PR)	2
C01241|(C8H14NO8PR2)	2
C01242|(C9H19N2OS2R)	2
C01244|(C9H6I2O4)	2
C01246|(C16H31O9P(C5H8)n)	2
C01247|(C16H31O9P(C5H8)n)	2
C01250|(C7H11NO4)	2
C01251|(C7H10O7)	2
C01253|(C10H9NO4)	2
C01255|(C12H24N2O3)	2
C01256|(C12H24N2O3)	2
C01259|(C9H21N2O3)	2
C01261|(C20H28N10O21P4)	2
C01264|(C5H10O7PR)	2
C01265|(C17H14O7)	2
C01267|(C6H9N2O5P)	2
C01268|(C9H15N4O9P)	2
C01269|(C10H13O10P)	2
C01271|(C3H4O2SR2)	2
C01274|(C31H45N6O17P)	2
C01275|(C11H8O5)	2
C01278|(C7H6O6)	2
C01281|(C21H43N7O18P2)	2
C01282|(C27H52NO8PR)	2
C01283|(C6H14NO8P)	2
C01286|(C6H11O9P)	2
C01288|(C19H30NO18PR2)	2
C01291|(C32H50N7O19P3S)	2
C01292|(C24H38O5)	2
C01293|(C24H38O5)	2
C01295|(C7H12O6)	2
C01299|(C7H17N4O4)	2
C01301|(C27H46O4)	2
C01302|(C12H16NO9P)	2
C01304|(C9H16N5O8P)	2
C01306|(C16H27N2O11R)	2
C01308|(C16H27N2O11R)	2
C01310|(C14H21NO11)	2
C01324|(Br)	2
C01336|(HSR)	2
C01345|(C10H15N4O13P3)	2
C01351|(C21H26O3)	2
C01358|(NH4. OH)	2
C01367|(C10H14N5O7P)	2
C01368|(C9H13N2O9P)	2
C01370|(C2H3O2R)	2
C01380|(C2H6O2)	2
C01407|(C6H6)	2
C01417|(CHNO)	2
C01449|(C7H9N5O)	2
C01451|(C13H18O7)	2
C01486|(HO2Cl)	2
C01493|(C15H26O)	2
C01506|(C2H5O2R)	2
C01513|(C13H18N6O3)	2
[truncated: 11,230 more rows]
