# Supplementary material for: Network analysis of human protein location
Source: BMC Bioinformatics. 2010 Oct 15;11(Suppl 7):S9. doi: 10.1186/1471-2105-11-S7-S9 (PMC2957692; doi:10.1186/1471-2105-11-S7-S9)
Supplement: Additional file 6 — List of HumanCyc compounds per reaction. A list of compounds from the HumanCyc database [31] with the number of known reactions. [file 1471-2105-11-S7-S9-S6.xls]

## Sheet: 10-Additional-File-4
Supplementary Table S6 - List of HumanCyc metabolites with known number of reaction
Network Analysis of Human Protein Location
Gaurav Kumar and Shoba Ranganathan
HumanCyc compounds:	Number of Reactions
WATER|(H2O1)	427
ATP|(C10H16N5O13P3)	224
ADP|(C10H15N5O10P2)	165
Pi|(O4P1)	131
OXYGEN-MOLECULE|(O2)	128
PPI|(H4O7P2)	104
NADP|(C21H29N7O17P3)	102
NADPH|(C21H30N7O17P3)	101
CARBON-DIOXIDE|(C1O2)	90
NAD|(C21H28N7O14P2)	88
NADH|(C21H29N7O14P2)	80
CO-A|(C21H36N7O16P3S1)	74
PROTON|(H1)	71
AMP|(C10H14N5O7P1)	64
UDP|(C9H14N2O12P2)	62
AMMONIA|(H3N1)	59
GLT|(C5H9N1O4)	50
ACETYL-COA|(C23H38N7O17P3S1)	39
S-ADENOSYLMETHIONINE|(C15H23N6O5S1)	37
ADENOSYL-HOMO-CYS|(C14H20N6O5S1)	34
HYDROGEN-PEROXIDE|(H2O2)	34
2-KETOGLUTARATE|(C5H6O5)	33
PYRUVATE|(C3H4O3)	29
UDP-GLUCOSE|(C15H24N2O17P2)	28
GDP|(C10H15N5O11P2)	23
GLY|(C2H5N1O2)	20
SUC|(C4H6O4)	19
UDP-N-ACETYL-D-GLUCOSAMINE|(C17H27N3O17P2)	18
CMP|(C9H14N3O8P1)	18
GLC|(C6H12O6)	17
GTP|(C10H16N5O14P3)	17
FORMATE|(C1H2O2)	16
THF|(C19H24N7O6)	15
GLUTATHIONE|(C10H17N3O6S1)	14
CYS|(C3H7N1O2S1)	13
L-ASPARTATE|(C4H7N1O4)	13
PAP|(C10H15N5O10P2)	13
PAPS|(C10H15N5O13P2S1)	13
GLN|(C5H10N2O3)	12
UDP-GALACTOSE|(C15H24N2O17P2)	12
GLC-1-P|(C6H13O9P1)	12
FRUCTOSE-6P|(C6H13O9P1)	12
FUM|(C4H4O4)	12
SUC-COA|(C25H40N7O19P3S1)	12
ACET|(C2H3O2)	12
GLYCEROL-3P|(C3H9O6P1)	12
OXALACETIC_ACID|(C4H4O5)	12
PRPP|(C5H13O14P3)	12
SER|(C3H7N1O3)	11
DIHYDROXY-ACETONE-PHOSPHATE|(C3H7O6P1)	11
DOLICHOLP|(C80H133O4P1)	11
L-ALPHA-ALANINE|(C3H7N1O2)	10
UDP-GLUCURONATE|(C15H22N2O18P2)	10
GDP-MANNOSE|(C16H25N5O16P2)	10
CMP-N-ACETYL-NEURAMINATE|(C20H31N4O16P1)	10
GMP|(C10H14N5O8P1)	10
RIBOSE-5P|(C5H11O8P1)	9
IMP|(C10H13N4O8P1)	9
CTP|(C9H16N3O14P3)	9
METHYLENE-THF|(C20H24N7O6)	9
E-|()	9
PHOSPHO-ENOL-PYRUVATE|(C3H5O6P1)	9
SARCOSINE|(C3H7N1O2)	8
ARG|(C6H14N4O2)	8
MET|(C5H11N1O2S1)	8
RIBOSE-1P|(C5H11O8P1)	8
FAD|(C27H33N9O15P2)	8
CHOLESTEROL|(C27H46O1)	8
GAP|(C3H7O6P1)	8
GLYOX|(C2H2O3)	8
NICOTINAMIDE_NUCLEOTIDE|(C11H16N2O8P1)	8
TYR|(C9H11N1O3)	7
L-ORNITHINE|(C5H12N2O2)	7
GUANOSINE_DIPHOSPHATE_FUCOSE|(C16H25N5O15P2)	7
GLC-6-P|(C6H13O9P1)	7
UMP|(C9H13N2O9P1)	7
UTP|(C9H15N2O15P3)	7
MAL|(C4H6O5)	7
CROTONYL-COA|(C25H40N7O17P3S1)	7
PROPIONYL-COA|(C24H40N7O17P3S1)	7
10-FORMYL-THF|(C20H24N7O7)	7
FADH2|(C27H35N9O15P2)	7
HCO3|(C1H1O3)	7
CERAMIDE|(C19H36N1O3R1)	7
ACETALD|(C2H4O1)	7
CPD-2742|(C10H12N2O1)	7
GLYCERATE|(C3H6O4)	7
NIACINAMIDE|(C6H6N2O1)	7
PUTRESCINE|(C4H12N2)	6
SPERMIDINE|(C7H19N3)	6
TRP|(C11H12N2O2)	6
UDP-N-ACETYL-GALACTOSAMINE|(C17H27N3O17P2)	6
DEOXY-RIBOSE-1P|(C5H11O7P1)	6
ALPHA-GLUCOSE|(C6H12O6)	6
ADENINE|(C5H5N5)	6
GUANINE|(C5H5N5O1)	6
HYPOXANTHINE|(C5H4N4O1)	6
URACIL|(C4H4N2O2)	6
TETRA-H-BIOPTERIN|(C9H15N5O3)	6
MALONYL-COA|(C24H38N7O19P3S1)	6
ACETOACETYL-COA|(C25H40N7O18P3S1)	6
5,10-methenyl-thf|(C20H23N7O6)	6
5-METHYL-THF|(C20H26N7O6)	6
SULFATE|(O4S1)	6
3-KETOBUTYRATE|(C4H6O3)	6
CARBAMOYL-P|(C1H4N1O5P1)	6
CHOLINE|(C5H14N1O1)	6
DOPAMINE|(C8H11N1O2)	6
L-CITRULLINE|(C6H13N3O3)	6
NICOTINE|(C10H14N2)	6
OXIDIZED-GLUTATHIONE|(C20H32N6O12S2)	6
XANTHINE|(C5H4N4O2)	6
G3P|(C3H7O7P1)	6
DIMETHYL-GLYCINE|(C4H9N1O2)	5
HOMO-CYS|(C4H9N1O2S1)	5
L-GLUTAMATE_GAMMA-SEMIALDEHYDE|(C5H9N1O3)	5
ALPHA-GLC-6-P|(C6H13O9P1)	5
N-ACETYL-D-GLUCOSAMINE-6-P|(C8H16N1O9P1)	5
FRU|(C6H12O6)	5
GALACTOSE|(C6H12O6)	5
ADENOSINE|(C10H13N5O4)	5
URIDINE|(C9H12N2O6)	5
CDP|(C9H15N3O11P2)	5
ARACHIDONIC_ACID|(C20H32O2)	5
3-HYDROXY-3-METHYL-GLUTARYL-COA|(C27H44N7O20P3S1)	5
GLUTARYL-COA|(C26H42N7O19P3S1)	5
ISOBUTYRYL-COA|(C25H42N7O17P3S1)	5
ISOVALERYL-COA|(C26H44N7O17P3S1)	5
P3I|(H5O10P3)	5
PHYTOSPINGOSINE|(C18H39N1O3)	5
PROSTAGLANDIN-H2|(C20H32O5)	5
FARNESYL-PP|(C15H28O7P2)	5
CPD-4186|(C27H46C27H46O1O1)	5
CPD-4187|(C27H44C27H44O1O1)	5
2-OXOBUTANOATE|(C4H6O3)	5
5-METHYLTHIOADENOSINE|(C11H15N5O3S1)	5
CDPDIACYLGLYCEROL|(C14H19N3O15R11R21P2)	5
CPD-171|(C86H143O9P1)	5
CPD-313|(C3H10N2)	5
FORMALDEHYDE|(C1H2O1)	5
NICOTINATE_NUCLEOTIDE|(C11H15N1O9P1)	5
OH-PYR|(C3H4O4)	5
UREA|(C1H4N2O1)	5
BIOTIN|(C10H16N2O3S1)	5
inositol_1,4,5-trisphosphate|(C6H12O15P3)	4
CPD-1108|(C11H18O16R2P2)	4
4-AMINO-BUTYRALDEHYDE|(C4H9N1O1)	4
LYS|(C6H14N2O2)	4
PHE|(C9H11N1O2)	4
CREATINE|(C4H9N3O2)	4
GDP-4-DEHYDRO-6-DEOXY-D-MANNOSE|(C16H23N5O15P2)	4
MANNOSE-6P|(C6H13O9P1)	4
XYLULOSE-5-PHOSPHATE|(C5H11O8P1)	4
RIBULOSE-5P|(C5H11O8P1)	4
LACTOSE|(C12H22O11)	4
CPD0-971|()	4
GUANOSINE|(C10H13N5O5)	4
INOSINE|(C10H12N4O5)	4
DCDP|(C9H15N3O10P2)	4
DGDP|(C10H15N5O10P2)	4
DUMP|(C9H13N2O8P1)	4
DUTP|(C9H15N2O14P3)	4
3-METHYL-CROTONYL-COA|(C26H42N7O17P3S1)	4
ACYL-SN-GLYCEROL-3P|(C4H8O7R1P1)	4
PROTOHEME|(C34H32N4O4FE1)	4
2-KETO-3-METHYL-VALERATE|(C6H10O3)	4
2-KETO-ISOVALERATE|(C5H8O3)	4
2K-ADIPATE|(C6H8O5)	4
CATECHOL|(C6H6O2)	4
CPD-166|(C86H143O9P1)	4
CPD-2961|(C6H13O10P1)	4
CPD-3192|(C9H9N1O3)	4
CPD-3481|(C13H18N1O1CL1)	4
CPD-5881|(C9H15N5O4)	4
CPD-6082|(C3H7N1O1)	4
CPD-763|(H3O3AS1)	4
CPD0-1027|()	4
D-GLUCOSAMINE-6-P|(C6H14N1O8P1)	4
DIHYDRO-SPHINGOSINE|(C18H39N1O2)	4
ETOH|(C2H6O1)	4
L-KYNURENINE|(C10H12N2O3)	4
N-FORMYLKYNURENINE|(C11H12N2O4)	4
PHENYL-PYRUVATE|(C9H8O3)	4
SQUALENE|(C30H50)	4
XANTHOSINE-5-PHOSPHATE|(C10H13N4O9P1)	4
CARNITINE|(C7H15N1O3)	4
PYRIDOXAL_PHOSPHATE|(C8H10N1O6P1)	4
MYO-INOSITOL|(C6H12O6)	3
1-L-MYO-INOSITOL-1-P|(C6H12O9P1)	3
PHOSPHATIDYL-MYO-INOSITOL-45-BISPHOSPHA|(C11H19O19R2P3)	3
GLYCEROL|(C3H8O3)	3
AGMATHINE|(C5H14N4)	3
SPERMINE|(C10H26N4)	3
5-P-RIBOSYL-N-FORMYLGLYCINEAMIDE|(C8H15N2O9P1)	3
5-PHOSPHO-RIBOSYL-GLYCINEAMIDE|(C7H15N2O8P1)	3
ASN|(C4H8N2O3)	3
HIS|(C6H8N3O2)	3
PRO|(C5H9N1O2)	3
THR|(C4H9N1O3)	3
L-DIHYDROXY-PHENYLALANINE|(C9H11N1O4)	3
B-ALANINE|(C3H7N1O2)	3
N-ACETYL-D-GLUCOSAMINE|(C8H15N1O6)	3
N-ACETYL-D-MANNOSAMINE|(C8H15N1O6)	3
ADENOSINE_DIPHOSPHATE_RIBOSE|(C15H23N5O14P2)	3
GALACTOSE-1P|(C6H13O9P1)	3
FRUCTOSE-16-DIPHOSPHATE|(C6H14O12P2)	3
RIBOSE|(C5H10O5)	3
TREHALOSE|(C12H22O11)	3
MALTOTETRAOSE|(C24H42O21)	3
MALTOTRIOSE|(C18H32O16)	3
CPD-1790|(C18H32O16)	3
DEOXYURIDINE|(C9H12N2O5)	3
CYTIDINE|(C9H13N3O5)	3
DADP|(C10H15N5O9P2)	3
DUDP|(C9H14N2O11P2)	3
TDP|(C10H16N2O11P2)	3
DCMP|(C9H14N3O7P1)	3
DGMP|(C10H14N5O7P1)	3
TMP|(C10H15N2O8P1)	3
DCTP|(C9H16N3O13P3)	3
DGTP|(C10H16N5O13P3)	3
CPD-4210|(C10H12N5O1)	3
D-LACTATE|(C3H6O3)	3
L-LACTATE|(C3H6O3)	3
GLUCONATE|(C6H12O7)	3
METHYL-GLYOXAL|(C3H4O2)	3
CPD-9016|(C5H6N4O2)	3
URATE|(C5H3N4O3)	3
LIPOIC-ACID|(C8H14O2S2)	3
BIOPTERIN|(C9H13N5O3)	3
2-METHYL-BUTYRYL-COA|(C26H44N7O17P3S1)	3
BUTYRYL-COA|(C25H42N7O17P3S1)	3
D-METHYL-MALONYL-COA|(C25H40N7O19P3S1)	3
PALMITYL-COA|(C37H66N7O17P3S1)	3
CPD-650|(C25H42N7O18P3S1)	3
DIHYDROFOLATE|(C19H22N7O6)	3
A-GALACTOSYLCERAMIDE|(C25H46N1O8R1)	3
CPD-2749|(C9H10N2O1)	3
CPD-4441|(C10H13N5O1)	3
ALL-TRANS-HEXAPRENYL-DIPHOSPHATE|(C30H52O7P2)	3
EPOXYSQUALENE|(C30H50O1)	3
44-DIMETHYL-824-CHOLESTADIENOL|(C29H48O1)	3
44-DIMETHYL-CHOLESTA-812-24-TRIENOL|(C29H46O1)	3
5-ALPHA-CHOLESTA-724-DIEN-3-BETA-OL|(C27H44O1)	3
LANOSTEROL|(C30H50O1)	3
2-AMINO-3-CARBOXYMUCONATE_SEMIALDEHYDE|(C7H7N1O5)	3
2-AMINOMUCONATE_SEMIALDEHYDE|(C6H7N1O3)	3
2K-4CH3-PENTANOATE|(C6H10O3)	3
4-AMINO-BUTYRATE|(C4H9N1O2)	3
5-AMINO-LEVULINATE|(C5H9N1O3)	3
5-L-GLUTAMYL-L-AMINO-ACID|(C7H11N2O5R1)	3
5-OXOPROLINE|(C5H7N1O3)	3
5-PHOSPHORIBOSYL-5-AMINOIMIDAZOLE|(C8H14N3O7P1)	3
6-PYRUVOYL-5678-TETRAHYDROPTERIN|(C9H11N5O3)	3
ALLYSINE|(C6H11N1O3)	3
BETA-D-GALACTOSYL-ETCETERA-GALACTOSAMINY|(C14H24N1O11R1)	3
BETA-D-GALACTOSYL-ETCETERA-GLUCOSAMINYL-|(C14H24N1O11R1)	3
BETAINE|(C5H11N1O2)	3
CARBON-MONOXIDE|(C1O1)	3
CIT|(C6H8O7)	3
CPD-195|(C8H16O2)	3
CPD-332|(C10H15N5O1)	3
CPD-444|(C6H13O7P1S1)	3
CPD-468|(C6H11N1O4)	3
CPD-649|(C18H40N1O5P1)	3
CPD-7682|(C6H9N1O2)	3
DEAMIDO-NAD|(C21H27N6O15P2)	3
DIHYDROLIPOAMIDE|(C8H17N1O1S2)	3
ETHANOL-AMINE|(C2H7N1O1)	3
GLC-D-LACTONE|(C6H10O6)	3
GLUCURONATE|(C6H10O7)	3
GLYCOLLATE|(C2H4O3)	3
L-CYSTATHIONINE|(C7H14N2O4S1)	3
L-DEHYDRO-ASCORBATE|(C6H6O6)	3
L-PIPECOLATE|(C6H11N1O2)	3
LIPOAMIDE|(C8H15N1O1S2)	3
MEVALONATE|(C6H12O4)	3
N-ACETYLNEURAMINATE|(C11H19N1O9)	3
P-HYDROXY-PHENYLPYRUVATE|(C9H8O4)	3
PHOSPHORIBOSYL-CARBOXY-AMINOIMIDAZOLE|(C9H14N3O9P1)	3
PHOSPHORYL-CHOLINE|(C5H15N1O4P1)	3
PHOSPHORYL-ETHANOLAMINE|(C2H8N1O4P1)	3
QUINOLINATE|(C7H5N1O4)	3
S-ADENOSYLMETHIONINAMINE|(C14H23N6O3S1)	3
SACCHAROPINE|(C11H20N2O6)	3
SUCC-S-ALD|(C4H6O3)	3
2-PG|(C3H7O7P1)	3
DPG|(C3H8O10P2)	3
ASCORBATE|(C6H8O6)	3
NIACINE|(C6H5N1O2)	3
PYRIDOXAMINE-5P|(C8H13N2O5P1)	3
INOSITOL-1,4-BISPHOSPHATE|(C6H12O12P2)	2
CPD-506|(C6H12O18P4)	2
INOSITOL-1-3-4-TRIPHOSPHATE|(C6H12O15P3)	2
CPD-177|(C11H18O16R2P2)	2
5-PHOSPHORIBOSYL-N-FORMYLGLYCINEAMIDINE|(C8H16N3O8P1)	2
N-FORMIMINO-L-GLUTAMATE|(C6H10N2O4)	2
GAMMA-BUTYROBETAINE|(C7H15N1O2)	2
ILE|(C6H13N1O2)	2
LEU|(C6H13N1O2)	2
VAL|(C5H11N1O2)	2
3-SULFINOALANINE|(C3H7N1O4S1)	2
HOMO-SER|(C4H9N1O3)	2
L-ERYTHRO-4-HYDROXY-GLUTAMATE|(C5H9N1O5)	2
L-GAMMA-GLUTAMYLCYSTEINE|(C8H14N2O5S1)	2
3-P-SERINE|(C3H8N1O6P1)	2
CPD-219|(C6H14N2O2)	2
D-ALANINE|(C3H7N1O2)	2
D-GLT|(C5H9N1O4)	2
CARBAMOYL-SARCOSINE|(C4H8N2O3)	2
CARBAMYUL-L-ASPARTATE|(C5H8N2O5)	2
3-KETOLACTOSE|(C12H20O11)	2
CPD-4614|(C16H23N5O6)	2
CPD-4616|(C16H25N5O6)	2
C5|(C87H143N7O23P2)	2
ADP-D-GLUCOSE|(C16H25N5O15P2)	2
GDP-4-DEHYDRO-6-L-DEOXYGALACTOSE|(C16H23N5O15P2)	2
UDP-AA-GLUTAMATE|(C28H43N5O23P2)	2
UDP-ACETYL-CARBOXYVINYL-GLUCOSAMINE|(C20H29N3O19P2)	2
UDP-ACETYLMURAMOYL-ALA|(C23H36N4O20P2)	2
UDP-D-XYLOSE|(C14H22N2O16P2)	2
UDP-N-ACETYLMURAMATE|(C20H31N3O19P2)	2
UDP-AAGM-DIAMINOHEPTANEDIOATE|(C35H54N7O26P2)	2
C1|(C41H65N9O28P2)	2
D-SEDOHEPTULOSE-7-P|(C7H15O10P1)	2
ERYTHROSE-4P|(C4H9O7P1)	2
MANNOSE-1P|(C6H13O9P1)	2
DEOXY-RIBOSE-5P|(C5H11O7P1)	2
NICOTINAMIDE_RIBOSE|(C11H15N2O5)	2
MANNOSE|(C6H12O6)	2
L-FUCOSE|(C6H12O5)	2
D-XYLULOSE|(C5H10O5)	2
CPD0-1108|(C5H10O5)	2
MALTOSE|(C12H22O11)	2
SUCROSE|(C12H22O11)	2
ADENYLOSUCC|(C14H18N5O11P1)	2
CDP-CHOLINE|(C14H27N4O11P2)	2
CDP-ETHANOLAMINE|(C11H20N4O11P2)	2
DI-H-URACIL|(C4H6N2O2)	2
DEOXYADENOSINE|(C10H13N5O3)	2
DEOXYCYTIDINE|(C9H13N3O4)	2
DEOXYGUANOSINE|(C10H13N5O4)	2
DEOXYINOSINE|(C10H12N4O4)	2
THYMIDINE|(C10H14N2O5)	2
DEOXYNUCLEOTIDESM|()	2
CGMP|(C10H12N5O7P1)	2
DATP|(C10H16N5O12P3)	2
CPD-479|(C5H8O3S1)	2
PALMITATE|(C16H32O2)	2
LACTALD|(C3H6O2)	2
2-HEXAPRENYL-3-METHYL-6-METHOXY-14-BENZ|(C38H58O3)	2
3-HEXAPRENYL-4-HYDROXYBENZOATE|(C37H54O3)	2
BENZYLSUCCINYL-COA|(C32H46N7O19P3S1)	2
CPD-9017|(C5H4N4O1)	2
P-NITROPHENOL|(C6H5N1O3)	2
CPD-4|(C10H12N5O6P1S2)	2
2-METHYL-3-HYDROXY-BUTYRYL-COA|(C26H44N7O18P3S1)	2
2-METHYL-ACETO-ACETYL-COA|(C26H42N7O18P3S1)	2
3-HYDROXY-ISOBUTYRYL-COA|(C25H42N7O18P3S1)	2
CPD-202|(C45H74N7O20P3S1)	2
CPD-208|(C25H40N7O20P3S1)	2
DEPHOSPHO-COA|(C21H35N7O13P2S1)	2
GLUTACONYL-COA|(C26H40N7O19P3S1)	2
METHACRYLYL-COA|(C25H40N7O17P3S1)	2
METHYL-MALONYL-COA|(C25H40N7O19P3S1)	2
OLEOYL-COA|(C39H68N7O17P3S1)	2
STEAROYL-COA|(C39H70N7O17P3S1)	2
TIGLYL-COA|(C26H42N7O17P3S1)	2
TRANS-3-METHYL-GLUTACONYL-COA|(C27H42N7O19P3S1)	2
5-FORMYL-THF|(C20H23N7O7)	2
FMN|(C17H21N4O9P1)	2
UBIQUINONE-8|(C49H74O4)	2
UBIQUINOL-30|(C39H60O4)	2
UBIQUINOL-8|(C49H76O4)	2
CPD-409|(C4H7O4R1)	2
CPD-504|(C4H7O4R1)	2
ANDROSTERONE|(C19H30O2)	2
ESTRONE|(C18H22O2)	2
ARSENATE|(H1O4AS1)	2
CPD-387|(I1)	2
CPD-7046|(S1)	2
SO3|(O3S1)	2
CPD-1100|(C50H86N3O26R1)	2
CPD-7181|(C42H73N2O21R1)	2
GALACTOSYLCERAMIDE-SULFATE|(C25H46N1O11R1S1)	2
GLUCOSYL_CERAMIDE|(C25H46N1O8R1)	2
IPC|()	2
MIPC|()	2
N-ACETYL-D-GALACTOSAMINYL-13-D-GALACT|(C45H79N2O23R1)	2
PROTOPORPHYRINOGEN|(C34H40N4O4)	2
PROTOPORPHYRIN_IX|(C34H34N4O4)	2
HCN|(C1H1N1)	2
D-ALA-D-ALA|(C6H12N2O3)	2
HSCN|(C1H1N1S1)	2
5Z13E-15S-9-ALPHA15-DIHYDROXY-11-O|(C20H32O5)	2
CPD-2750|(C10H12N2O2)	2
CPD-8671|(C18H19N2O8)	2
ALL-TRANS-HEPTAPRENYL-DIPHOSPHATE|(C35H60O7P2)	2
CPD-9610|(C50H84O7P2)	2
CPD-9649|(C55H89O7P2)	2
OCTAPRENYL-DIPHOSPHATE|(C40H68O7P2)	2
SOLANESYL-PYROPHOSPHATE|(C45H76O7P2)	2
CPD-4184|(C28H48O1)	2
ALPHA-METHYL-5-ALPHA-ERGOSTA|(C29H46O1)	2
CPD-266|(C27H46O2)	2
CPD-342|(C19H28O2)	2
CPD-4578|(C28H44O1)	2
CPD-4581|(C27H42O1)	2
CPD-8614|(C28H46O1)	2
CPD-8620|(C27H44O1)	2
4-METHYL-824-CHOLESTADIENOL|(C28H46O1)	2
CPD-4568|(C30H50O2)	2
CPD-4573|(C30H48O2)	2
CPD-4575|(C29H48O2)	2
CPD-4576|(C29H46O2)	2
CPD-4577|(C29H46O3)	2
CPD-4579|(C28H46O2)	2
CPD-4580|(C28H44O2)	2
CPD-4702|(C28H44O3)	2
CPD-8606|(C30H52O1)	2
CPD-8607|(C30H52O2)	2
CPD-8608|(C30H50O2)	2
CPD-8609|(C29H48O1)	2
CPD-8610|(C29H50O1)	2
CPD-8611|(C29H50O2)	2
CPD-8612|(C29H48O2)	2
CPD-8613|(C29H48O3)	2
CPD-8617|(C28H48O2)	2
CPD-8618|(C28H46O2)	2
CPD-8619|(C28H46O3)	2
CPD-8621|(C27H46O1)	2
CPD-8646|(C27H42O1)	2
DESMOSTEROL-CPD|(C27H44O1)	2
ZYMOSTEROL|(C27H44O1)	2
1-KETO-2-METHYLVALERATE|(C6H12O4)	2
2-ACETO-2-HYDROXY-BUTYRATE|(C6H10O4)	2
2-ACETO-LACTATE|(C5H8O4)	2
2-AMINO-MUCONATE|(C6H7N1O4)	2
2-DEHYDRO-3-DEOXY-D-GLUCONATE|(C6H10O6)	2
2-HEXAPRENYL-3-METHYL-5-HYDROXY-6-METHOX|(C38H58O4)	2
2-HEXAPRENYL-6-METHOXY-14-BENZOQUINOL|(C37H56O3)	2
2-HEXAPRENYL-6-METHOXYPHENOL|(C37H56O2)	2
2-HYDROXY-3-KETO-5-METHYLTHIO-1-PHOSPHOP|(C6H11O6P1S1)	2
3-HEXAPRENYL-4-HYDROXY-5-METHOXYBENZOATE|(C38H56O4)	2
3-HEXAPRENYL-45-DIHYDROXYBENZOATE|(C37H54O4)	2
3-HYDROXY-ANTHRANILATE|(C7H7N1O3)	2
3-HYDROXY-ISOBUTYRATE|(C4H8O3)	2
3-HYDROXY-L-KYNURENINE|(C10H12N2O4)	2
3-MERCAPTO-PYRUVATE|(C3H4O3S1)	2
3-P-HYDROXYPYRUVATE|(C3H5O7P1)	2
3-UREIDO-PROPIONATE|(C4H8N2O3)	2
34-DIHYDROXYPHENYLACETALDEHYDE|(C8H8O3)	2
4-3-PYRIDYL-BUTANOATE|(C9H11N1O2)	2
4-FUMARYL-ACETOACETATE|(C8H8O6)	2
4-IMIDAZOLONE-5-PROPIONATE|(C6H8N2O3)	2
4-MALEYL-ACETOACETATE|(C8H8O6)	2
4-P-PANTOTHENATE|(C9H18N1O8P1)	2
5-P-BETA-D-RIBOSYL-AMINE|(C5H12N1O7P1)	2
6-LACTOYL-5678-TETRAHYDROPTERIN|(C9H13N5O3)	2
6E8Z11Z14Z-5S-5-HYDROPEROXYCOSA-6|(C20H32O4)	2
6Z8E10E14Z-5S12R-512-DIHYDROXYI|(C20H32O4)	2
ACETOL|(C3H6O2)	2
ACETYL-P|(C2H5O5P1)	2
ACETYLCHOLINE|(C7H16N1O2)	2
ADENOSYLCOBINAMIDE|(C58H84N16O11COBALT1)	2
ADENOSYLCOBINAMIDE-GDP|(C68H95N21O21P2COBALT1)	2
ADENOSYLCOBINAMIDE-P|(C58H83N16O14P1COBALT1)	2
AICAR|(C9H15N4O8P1)	2
ALLANTOATE|(C4H8N4O4)	2
ALPHA-D-MANNOSYLCHITOBIO|(C102H170N2O22P2)	2
ALPHA-RIBAZOLE|(C14H18N2O4)	2
ALPHA-RIBAZOLE-5-P|(C14H19N2O7P1)	2
AMINO-OXOBUT|(C4H7N1O3)	2
ANTHRANILATE|(C7H7N1O2)	2
APS|(C10H14N5O10P1S1)	2
BENZOYLSUCCINYL-COA|(C32H44N7O20P3S1)	2
BENZYLSUCCINATE|(C11H12O4)	2
BETA-D-GALACTOSYL-ETCETERA-GLUCOSAMINE|(C14H25N1O11)	2
BETAINE_ALDEHYDE|(C5H12N1O1)	2
BILIVERDINE|(C33H32N4O6)	2
CANAVANINE|(C5H12N4O3)	2
CANAVANINOSUCCINATE|(C9H16N4O7)	2
CARBOXYMETHYL-HYDROXYPHENYLPROPCOA|(C32H46N7O20P3S1)	2
CARDIOLIPIN|(C13H20O17R4P2)	2
CH3-MALONATE-S-ALD|(C4H6O3)	2
CHONDROITIN|()	2
CIS-ACONITATE|(C6H6O6)	2
COPROPORPHYRINOGEN_III|(C36H44N4O8)	2
CPD-1063|(C6H13O7P1S1)	2
CPD-1109|(C7H12N1O6R1)	2
CPD-1242|(C6H10O6)	2
CPD-190|(C88H147N1O12P2)	2
CPD-262|(C20H31N4O17P1)	2
CPD-2748|(C9H12N2)	2
CPD-2751|(C10H12N2O2)	2
CPD-3186|(C10H13N2)	2
CPD-3187|(C10H14N2O1)	2
CPD-3188|(C10H12N2O2)	2
CPD-3189|(C10H14N2O1)	2
CPD-3190|(C9H10N2O2)	2
CPD-3191|(C10H12N2O2)	2
CPD-3193|(C9H11N1O3)	2
CPD-3194|(C9H9N1O2)	2
CPD-3486|(C7H5O2CL1)	2
CPD-4209|(C10H12N5)	2
CPD-4211|(C5H12O7P2)	2
CPD-4604|(C12H11N5)	2
CPD-4609|(C10H9N5O1)	2
CPD-465|(C30H52O7P2)	2
CPD-488|(C6H13O8P1)	2
CPD-499|(C6H13O7P1)	2
CPD-510|(C6H11O10P1)	2
CPD-5161|(C108H180N2O27P2)	2
CPD-5162|(C114H190N2O32P2)	2
CPD-5163|(C120H200N2O37P2)	2
CPD-5164|(C126H210N2O42P2)	2
CPD-5165|(C132H220N2O47P2)	2
CPD-5166|(C138H230N2O52P2)	2
CPD-5167|(C144H240N2O57P2)	2
CPD-5168|(C150H250N2O62P2)	2
CPD-5169|(C156H260N2O67P2)	2
CPD-5170|(C162H270N2O72P2)	2
CPD-535|(C6H14O12P2)	2
CPD-548|(C11H17N3O7S1)	2
CPD-557|(C22H34N10O15|Protein|2P2)	2
CPD-560|(C6H12O4S1)	2
CPD-597|(C5H13N3O1)	2
CPD-6262|(C5H9N2O3R1S1)	2
CPD-641|(C6H14O10P2)	2
CPD-671|(C20H25N8O6)	2
CPD-782|(C8H8O4)	2
CPD-8111|(C10H13N5O8P1)	2
CPD-8122|(C20H24N10O12P2S2)	2
CPD-8123|(C10H10N5O8P1S2MO1)	2
CPD-822|(C9H13N1O6)	2
CPD-84|(C6H11O6P1S1)	2
CPD-841|(C7H13N1O9R1P1)	2
CPD-85|(C6H10O3S1)	2
CPD-8563|()	2
CPD-8564|()	2
CPD0-181|(C9H13N3O9P1)	2
CPD0-341|(C12H21N1O4S2)	2
CREATININE|(C4H7N3O1)	2
CYS-GLY|(C5H10N2O3S1)	2
D-4-HYDROXY-2-KETO-GLUTARATE|(C5H6O6)	2
D-6-P-GLUCONO-DELTA-LACTONE|(C6H11O9P1)	2
DEHYDROSPHINGANINE|(C18H37N1O2)	2
DI-H-OROTATE|(C5H6N2O4)	2
DIETHYLTHIOPHOSPHATE|(C4H11O3P1S1)	2
DIHYDRONEOPTERIN-P3|(C9H15N5O13P3)	2
DIMETHYLARSINATE|(C2H6O2AS1)	2
DIOH-ISOVALERATE|(C5H10O4)	2
E-PHENYLITACONYL-COA|(C32H44N7O19P3S1)	2
GERANYL-PP|(C10H20O7P2)	2
GERANYLGERANYL-PP|(C20H36O7P2)	2
GLUTAMATE-1-SEMIALDEHYDE|(C5H9N1O3)	2
GLUTARATE|(C5H8O4)	2
GLYCERALD|(C3H6O3)	2
GLYCOPROTEIN-ETCETERA-GALACTOSE|(C12H21O10R11|Protein|1)	2
GUANIDOACETIC_ACID|(C3H7N3O2)	2
HEPARIN-GLUCOSAMINE|()	2
HEPARIN-GLUCOSAMINE-3-O-SULFATE|()	2
HISTAMINE|(C5H9N3)	2
HOMOGENTISATE|(C8H8O4)	2
HS|(H2S1)	2
HYDROGEN-MOLECULE|(H2)	2
HYDROXYMETHYLBILANE|(C40H46N4O17)	2
IMINOASPARTATE|(C4H5N1O4)	2
INDOLE_ACETALDEHYDE|(C10H9N1O1)	2
INOSITOL-PHOSPHATE|()	2
L-2-AMINO-ACID|(C2H4N1O2R1)	2
L-ARGININO-SUCCINATE|(C10H18N4O6)	2
L-CANALINE|(C4H10N2O3)	2
L-GLUTAMATE-5-P|(C5H10N1O7P1)	2
LEUKOTRIENE-A4|(C20H30O3)	2
LIPOYL-AMP|(C18H26N5O8P1S2)	2
MALONATE-S-ALD|(C3H4O3)	2
MALTOOLIGOSYLTREHALOSE|()	2
METHYLARSONATE|(C1H3O3AS1)	2
METHYLARSONITE|(C1H4O2AS1)	2
N-ACETYL-D-GLUCOSAMINE-1-P|(C8H16N1O9P1)	2
N-ACETYL-D-MANNOSAMINE-6P|(C8H16N1O9P1)	2
N-METHYLHYDANTOIN|(C4H6N2O2)	2
N4-N-ACETYL-BETA-D-GLUCOSAMINYL-12|(C54H90N6O38)	2
NN-DIACETYLCHITOBIOSYLDIPHOSPHODOLICHO|(C96H160N2O17P2)	2
NOREPINEPHRINE|(C8H11N1O3)	2
O-UREIDOHOMOSERINE|(C5H11N3O4)	2
OCTANOYL-COA|(C29H50N7O17P3S1)	2
OLIGOSACCHARIDE-DIPHOSPHODOLICHOL|(C168H280N2O77P2)	2
OROTATE|(C5H4N2O4)	2
OROTIDINE-5-PHOSPHATE|(C10H13N2O11P1)	2
P-RIBOSYL-4-SUCCCARB-AMINOIMIDAZOLE|(C13H19N4O12P1)	2
PANTETHEINE-P|(C11H23N2O7P1S1)	2
PANTOTHENATE|(C9H17N1O5)	2
PHOSPHORIBOSYL-FORMAMIDO-CARBOXAMIDE|(C10H15N4O9P1)	2
PHTYOSPHINGOSINE-1-P|()	2
POLYPEPTIDE|()	2
PORPHOBILINOGEN|(C10H14N2O4)	2
PREPHENATE|(C10H10O6)	2
PROPIONATE|(C3H6O2)	2
PYRROLINE-HYDROXY-CARBOXYLATE|(C5H7N1O3)	2
R-4-PHOSPHOPANTOTHENOYL-L-CYSTEINE|(C12H23N2O9P1S1)	2
RIBOSE-1-ARSENATE|(C5H11O8AS1)	2
S-ACETYLDIHYDROLIPOAMIDE|(C10H19N1O2S2)	2
S-LACTOYL-GLUTATHIONE|(C13H21N3O8S1)	2
SEPO3|(H3O3P1SE1)	2
THIAMINE-PYROPHOSPHATE|(C12H19N4O7P2S1)	2
TRYPTAMINE|(C10H12N2)	2
UROCANATE|(C6H6N2O2)	2
UROPORPHYRINOGEN-III|(C40H44N4O16)	2
23-DIPHOSPHOGLYCERATE|(C3H8O10P2)	2
RETINAL|(C20H28O1)	2
ADENOSYLCOBALAMIN|(C72H101N18O17P1COBALT1)	2
PYRIDOXINE-5P|(C8H12N1O6P1)	2
SPHINGOSINE|(C18H37N1O2)	1
CPD-1121|(C6H11O8P1)	1
5-DIPHOSPHO-1D-MYO-INOSITOL-12346P|(C6H19O27P7)	1
D-MYO-INOSITOL-4-PHOSPHATE|(C6H13O9P1)	1
MI-HEXAKISPHOSPHATE|(C6H12O24P6)	1
CPD-505|(C6H12O18P4)	1
INOSITOL-1456-TETRAKISPHOSPHATE|(C6H12O18P4)	1
1-PHOSPHATIDYL-1D-MYO-INOSITOL-34-BISPH|(C11H19O19R2P3)	1
1-PHOSPHATIDYL-MYO-INOSITOL-34-BISPHOSP|(C11H19O19R2P3)	1
CPD-1113|(C17H28N1O17R2P1)	1
CPD-452|(C19H30N1O18R2P1)	1
PROPANE-1,2-DIOL|(C3H8O2)	1
ALDITOL|(C2H5O2R1)	1
SORBITOL|(C6H14O6)	1
XYLITOL|(C5H12O5)	1
CPD-6121|(C7H16N2O1)	1
CPD-568|(C9H21N3O1)	1
CPD-569|(C6H14N2O1)	1
ACETYL-GLU|(C7H11N1O5)	1
N-FORMYLMETHIONINE|(C6H11N1O3S1)	1
5-HYDROXY-TRYPTOPHAN|(C11H12N2O3)	1
ALLO-THR|(C4H9N1O3)	1
L-4-HYDROXY-PROLINE|(C5H9N1O3)	1
MESO-DIAMINOPIMELATE|(C7H14N2O4)	1
CPD-302|(C4H7N1O4)	1
PROTEIN-C-TERMINAL-S-ETC-CYSTEINE|()	1
PROTEIN-C-TERMINAL-S-FARNESYL-L-CYSTEINE|()	1
PROTEIN-TYROSINE-O-SULFATE|(C10H10N2O6|Protein|2S1)	1
CPD-1093|(C5H10O4)	1
CPD-3604|(C8H15N1O6)	1
GLUCOSAMINE|(C6H13N1O5)	1
CPD-4612|(C16H23N5O6)	1
CPD-4613|(C16H23N5O6)	1
CPD-4617|(C16H25N5O6)	1
CPD-4618|(C16H23N5O6)	1
CPD-4619|(C16H23N5O6)	1
CPD-4620|(C16H23N5O6)	1
CPD-4621|(C22H35N5O11)	1
CPD-4622|(C22H33N5O11)	1
DTDP-D-GLUCOSE|(C16H26N2O16P2)	1
DTDP-DEOH-DEOXY-GLUCOSE|(C16H24N2O15P2)	1
CPD-353|(C16H25N5O15P2)	1
GDP-D-GLUCOSE|(C16H25N5O16P2)	1
CPD-223|(C15H22N2O18P2)	1
C6|(C95H156N8O28P2)	1
FRU1P|(C6H13O9P1)	1
DEOXYXYLULOSE-5P|(C5H11O7P1)	1
SORBOSE|(C6H12O6)	1
CPD0-1110|(C5H10O5)	1
MELIBIOSE|(C12H22O11)	1
CPD-7010|(C18H25O11|Protein|1)	1
2-THIOURIDINE|(C9H12N2O5S1)	1
CH33ADO|(C10H13N5O3)	1
CYTOSINE|(C4H5N3O1)	1
THYMINE|(C5H6N2O2)	1
CAMP|(C10H12N5O6P1)	1
TTP|(C10H17N2O14P3)	1
CPD-7598|(C22H37N1O2)	1
LINOLENIC_ACID|(C18H30O2)	1
OLEATE-CPD|(C18H34O2)	1
4-hydroxybenzoate|(C7H6O3)	1
TOLUENE|(C7H8)	1
CPD-259|(C6H7N1O1)	1
AMINO-PARATHION|(C10H16N1O3P1S1)	1
PARATHION|(C10H14N1O5P1S1)	1
INDOLE|(C8H7N1)	1
BENZOYLCOA|(C28H40N7O17P3S1)	1
CPD-18|(C39H66N7O17P3S1)	1
CPD-206|(C41H74N7O17P3S1)	1
GAMMA-LINOLENOYL-COA|(C39H64N7O17P3S1)	1
R-2-METHYLACYL-COA|(C24H39N7O17R1P3S1)	1
S-2-METHYLACYL-COA|(C24H39N7O17R1P3S1)	1
TETRADECANOYL-COA|(C35H62N7O17P3S1)	1
T2-C4-DECADIENYL-COA|(C31H50N7O17P3S1)	1
T2-DECENOYL-COA|(C31H52N7O17P3S1)	1
7,8-dihydropteroate|(C14H15N6O3)	1
CPD-1302|(C30H39N9O11)	1
CPD-1301|(C29H37N9O11)	1
FMNH2|(C17H23N4O9P1)	1
DOPAQUINONE|(C9H9N1O4)	1
UBIQUINONE-6|(C39H58O4)	1
INDOLE_ACETATE_AUXIN|(C10H9N1O2)	1
CPD-3945|(C28H46O2)	1
CPD-3946|(C28H48O2)	1
CPD-698|(C28H46O1)	1
CPD-709|(C28H48O1)	1
S8|(S1)	1
CPD-3|(O4MO1)	1
S2O3|(O3S2)	1
SUPER-OXIDE|(O2)	1
TRIMETHYLSULFONIUM|(C3H9S1)	1
ACETYLNEURAMINYL-23-BETA-D-GALACTOSYL-ET|(C56H96N3O31R1)	1
CPD-502|(C19H37N1O6R1P1)	1
CPD-7188|(C56H96N3O31R1)	1
CYTOLIPIN_H|(C31H56N1O13R1)	1
D-GALACTOSYL-14-D-GALACTOSYL-14-D-|(C37H66N1O18R1)	1
D-GALACTOSYL-ETCETERA-GLUCOSYLCERAMIDE|(C45H79N2O23R1)	1
MIP2C|()	1
HEME_O|(C49H58N4O5FE1)	1
IODINE-MOLECULE|(I2)	1
NITRIC-OXIDE|(H1N1O1)	1
CPD-7670|(C2H6S1)	1
S-HYDROXYMETHYLGLUTATHIONE|(C11H19N3O7S1)	1
CPD-239|(C2H7N1S1)	1
5Z13E-15S-69-ALPHA-EPOXY-11-ALPHA|(C20H32O5)	1
5Z13E-15S-9-ALPHA11-ALPHA15-TRIHY|(C20H34O5)	1
5Z13E-15S-91115-TRIHYDROXYPROSTA-|(C20H34O5)	1
CPD-2752|(C16H20N2O8)	1
CPD1A0-6102|(C16H19O8ACP1)	1
CPD1A0-6103|(C16H15O6ACP1)	1
CPD-8670|(C18H19N2O7)	1
CPD-8672|(C18H17N2O8)	1
CPD-9327|(C8H11N1O2)	1
ALL-TRANS-PENTAPRENYL-DIPHOSPHATE|(C25H44O7P2)	1
CPD-9650|(C60H97O7P2)	1
CPD1F-129|(C40H56)	1
CPD-1087|(C27H44O2)	1
CPD-352|(C18H24O2)	1
CPD-4081|(C29H48O1)	1
GLYCOCHOLIC_ACID|(C26H43N1O6)	1
3-BETA-HYDROXYANDROST-5-EN-17-ONE|(C19H28O2)	1
1-ACYL-GLYCERONE-3-PHOSPHATE|(C4H6O7R1P1)	1
1-ALKYL-GLYCERONE-3-PHOSPHATE|(C3H6O6R1P1)	1
1-BETA-D-GALACTOSYL-2-2-HYDROXYACYLS|(C26H48N1O9R1)	1
1-CHLORO-24-DINITROBENZENE|(C6H3N2O4CL1)	1
13-BETA-D-GALACTOSYL-14-ALPHA-L-FU|(C19H32N1O16R1)	1
13-BETA-D-GALACTOSYL-N-ACETYL-D-GLUCO|(C13H22N1O12R1)	1
13E-11-ALPHA-HYDROXY-915-DIOXOPROST-1|(C20H32O5)	1
17-BETA-HYDROXY-5ALPHA-ANDROSTAN-3-O|(C19H30O2)	1
2-2-HYDROXYACYLSPHINGOSINE|(C20H38N1O4R1)	1
2-AMINO-3-3-OXOPROP-2-ENYL-BUT-2-ENEDI|(C7H7N1O5)	1
2-AMINO-4-OXO-4-ALPHA-HYDROXY-|(C9H15N5O8)	1
2-AMINO-4-OXO-6-123-TRIHYDROXYPROP|(C9H15N5O6)	1
2-AMINO-ETCETERA-DIHYDROXYPTERIDINE|(C9H8N5O5)	1
2-AMINO-ETCETERA-TRIPHOSPHATE|(C9H15N5O15P3)	1
2-HYDROXYPHYTANOYL-COA|(C41H74N7O18P3S1)	1
2-KETO-6-AMINO-CAPROATE|(C6H11N1O3)	1
2-KETO-GLUTARAMATE|(C5H7N1O4)	1
20-OH-LTB4|(C20H32O5)	1
3-ACYLOXYACYL-GROUP-OF-BACTERIAL-TOXIN|(C60H114N1O14P1)	1
3-HYDROXY-N6N6N6-TRIMETHYL-L-LYSINE|(C9H21N2O3)	1
3-HYDROXYACYL-GROUP-OF-BACTERIAL-TOXIN|(C34H66N1O12P1)	1
3-HYDROXYQUININE|(C20H24N2O3)	1
3-OXO-CHOLYL-COA|(C45H72N7O20P3S1)	1
3-PYRIDYLACETIC-ACID|(C7H7N1O2)	1
4-METHYLPENTANAL|(C6H12O1)	1
4-TRIMETHYLAMMONIOBUTANAL|(C7H16N1O1)	1
5-BETA-CHOLESTANE-3-ALPHA7-ALPHA12-ALP|(C27H48O3)	1
5-BETA-CHOLESTANE-3-ALPHA7-TETRAOL|(C27H48O4)	1
5-L-GLUTAMYL-PEPTIDE|(C5H9N2O3|Protein|1)	1
56-DIHYDROXYINDOLE-2-CARBOXYLATE|(C9H7N1O4)	1
5678-TETRAHYDROPTERIDINE|(C6H8N4)	1
5Z13E-11-ALPHA-HYDROXY-915-DIOXOPROS-ENO|(C20H30O5)	1
5Z13E-15S-11-ALPHA15-DIHYDROXY-9-O|(C20H32O5)	1
5Z13E-15S-11-ALPHA15-DIHYDROXY-9-O-ENOAT|(C20H32O5)	1
5Z13E-15S-1115-DIHYDROXY-9-OXOPROS|(C20H32O5)	1
5Z8Z10E14Z-12S-12-HYDROPEROXYICOS|(C20H32O4)	1
5Z8Z11Z13E-15S-15-HYDROPEROXYICOS|(C20H32O4)	1
6-2-N-ACETYL-ETCETERA-MANNOSYL-R|(C20H34N1O16R1)	1
6-26-BISN-ACETYL-ETCETERA-MANNOSYL-R|(C28H47N2O21R1)	1
6-ALPHA-D-GLUCOSAMINYL-1D-MYO-INOSIT|(C12H23N1O10)	1
67-DIHYDROPTERIDINE|(C6H6N4)	1
A-3-OXO-ACID|(C3H2O3R2)	1
A-3-OXO-ACYL-COA|(C24H36N7O18R2P3S1)	1
A-LIPID-HYDROPEROXIDE|(H1O2R1)	1
A-METHYLATED-AMINE|(C1H4N1R1)	1
ACETYL-ETCETERA-L-ASPARAGINE|(C12H21N3O8)	1
ADENOSINE5TRIPHOSPHO5ADENOSINE|(C20H27N10O16P3)	1
ALDOSE|(C2H3O2R1)	1
ALKYL-SULFATE|(H1O4R1S1)	1
ALPHA-ANDROSTAN-3BETA17BETA-DIOL|(C19H32O2)	1
ALPHA-D-GALACTOSYL-ETCETERA-GLUCOSAMINYL|(C20H34N1O16R1)	1
ALPHA-D-MANNOSYL-13-R1-BETA-D-MANNOSY|(C12H21O11R1)	1
ALPHA-L-FUCOSYL-12-BETA-D-GALACTOSYL-R|(C12H21O10R1)	1
ALPHA-N-ACETYLNEURAMINYL-23-BETA-ETCETER|(C25H41N2O19R1)	1
ALPHA-N-ACETYLNEURAMINYL-23-ETCETERA|(C17H28N1O14R1)	1
ALPHA-N-ACETYLNEURAMINYL-26-BETA-D-GALA|(C25H42N2O19)	1
ALPHA-N-ACETYLNEURAMINYL-28-ETCETERA|(C28H45N2O22R1)	1
ALPHA-N-ACETYLNEURAMINYL-ETCETERA|(C25H41N2O19R1)	1
ALPHA-N-ACETYLNEURAMINYL-ETCETERA-GALACT|(C25H41N2O19R1)	1
ALPHA-N-DIACETYLNEURAMINYL-23-BETA-D-ETC|(C36H58N3O27R1)	1
ALPHA11-ALPHA-EPOXY-15-HYDROXYTHROMBA|(C20H32O5)	1
ALPROSTADIL|(C20H34O5)	1
AN-ALPHA-L-FUCOSIDE|(C6H11O5R1)	1
AN-AMINE|(H2N1R1)	1
AN-EPOXIDE|(O1R2)	1
BETA-D-GALACTOSYL-14-N-ACETYL-ETCETERA|(C14H24N1O11R1)	1
BETA-D-GALACTOSYL-ETCETERA-16-N-ACETYL-D|(C22H37N2O16R1)	1
BETA-D-GALACTOSYL-R|(C6H11O6R1)	1
BETA-HYDROXYANDROST-5-EN-17-ONE-3-SULFAT|(C19H30O5S1)	1
BILIRUBIN|(C33H34N4O6)	1
BUTYRIC_ACID|(C4H8O2)	1
C55-PP-GLCNAC-MANNACA|(C71H116N2O18P2)	1
C55-PP-GLCNAC-MANNACA-FUC4NAC|(C79H129N3O22P2)	1
CHLORDECONE|(C10O1CL10)	1
CHLORDECONE-ALCOHOL|(C10H2O1CL10)	1
CHOLESTEROL_ESTER|(C28H45O2R1)	1
CHONDROITIN-4-SULFATE|()	1
CHONDROITIN-6-SULFATE|()	1
CHORISMATE|(C10H10O6)	1
COBINAMIDE|(C48H72N11O8COBALT1)	1
CPD-1091|(C3H6N2O4)	1
CPD-1119|(C10H16N1O9R1)	1
CPD-148|(C8H18)	1
CPD-181|(C12H10O4)	1
CPD-182|(C10H8O3)	1
CPD-189|(C19H28N4O16R1P1)	1
CPD-194|(C6H6N1O6P1)	1
CPD-224|(C80H134O7P2)	1
CPD-248|(C8H7N1O2)	1
CPD-270|(C7H12N1O6R1)	1
CPD-273|(C11H19N1O10)	1
CPD-2743|(C10H14N2O1)	1
CPD-2744|(C16H23N2O6)	1
CPD-2747|(C16H21N2O7)	1
CPD-289|(C6H8O2)	1
CPD-296|(C8H16O2S2)	1
CPD-316|(C17H22N4O6)	1
CPD-3183|(C11H17N2)	1
CPD-3184|(C11H15N2O1)	1
CPD-3185|(C10H12N2O2)	1
CPD-335|(C4H8O3)	1
CPD-3482|(C13H20N1O1CL1)	1
CPD-3483|(C13H18N1O2CL1)	1
CPD-3484|(C13H20N1O1CL1)	1
CPD-3487|(C9H8N1O3CL1)	1
CPD-369|(C6H14O6)	1
CPD-371|(C8H16O1)	1
CPD-374|(C9H11N5O3)	1
CPD-385|(C6H4O2)	1
CPD-396|(C7H9N2O1)	1
CPD-400|(C7H8O2)	1
CPD-405|(C8H14N1O8R2P1)	1
CPD-415|(C4H6O7R1P1)	1
CPD-419|(C23H45N1O4)	1
CPD-426|(C3H4N1O3R1)	1
CPD-4602|(C16H23N5O5)	1
CPD-4603|(C16H23N5O5)	1
CPD-4607|(C18H21N5O5)	1
CPD-4608|(C18H21N5O5)	1
CPD-4610|(C16H19N5O6)	1
CPD-4611|(C16H19N5O6)	1
CPD-4615|(C16H25N5O6)	1
CPD-476|(C10H9N1O4)	1
CPD-511|(C11H22N2O4S1)	1
CPD-550|(C6H13N1O8S1)	1
CPD-5725|(C24H29N8O9)	1
CPD-574|(C10H17N3O2S1)	1
CPD-576|(C5H6N1O5R1)	1
CPD-596|(C8H18N4O2)	1
CPD-607|(C10H17N5O16P4)	1
CPD-609|(C20H28N10O21P4)	1
CPD-611|(C12H20N4O10P3S1)	1
CPD-6124|(C4H7N1)	1
CPD-624|(C10H17N1O12R1P1)	1
CPD-6321|(C5H7N1O2R12)	1
CPD-678|(H2SE1)	1
CPD-68|(C4H7N1O2)	1
CPD-690|(C55H73N11O15COBALT1)	1
CPD-694|(C45H61N6O12COBALT1)	1
CPD-7176|(C20H29O1|Protein|1)	1
CPD-7239|(C27H46O2)	1
CPD-7241|(C27H46O2)	1
CPD-7246|(C8H16N1O9P1)	1
CPD-7649|(C8H11N1O5S1)	1
CPD-7650|(C9H13N1O2)	1
CPD-7651|(C9H10O4)	1
CPD-8124|(C10H10N5O7P1S3MO1)	1
CPD-8188|()	1
CPD-8202|()	1
CPD-8528|(C3H4N2O3R11R21)	1
CPD-8537|(C37H49N13O32R21P5)	1
CPD-8538|(C37H49N13O32R11P5)	1
CPD-8543|(C7H12N3O4R11)	1
CPD-8550|()	1
CPD-8578|()	1
CPD-8579|()	1
CPD-8590|()	1
CPD-8595|(C8H14N1O6R1)	1
CPD-8596|(C14H24N1O11R1)	1
CPD-8601|()	1
CPD-8602|()	1
CPD-8603|()	1
CPD-8622|()	1
CPD-8624|()	1
CPD-8625|()	1
CPD-8630|()	1
CPD-8631|()	1
CPD-8851|(C8H9N1O2)	1
CPD-8892|(C20H30O3)	1
CPD-8978|(C2H7O4P1)	1
CPD-8984|(C14H12O1)	1
CPD-8985|(C22H32O2SN1)	1
CPD-9329|(C10H18O2)	1
CPD0-1063|(C9H17O12P1)	1
CREATINE-P|(C4H10N3O5P1)	1
D-HEXOSE-6-PHOSPHATE|(C6H13O9P1)	1
D-TRYPTOPHAN|(C11H12N2O2)	1
DIETHYLPHOSPHATE|(C4H11O4P1)	1
DIMETHYLAMINE|(C2H7N1)	1
DIMETHYLARSINOUS-ACID|(C2H7O1AS1)	1
DIMETHYLBENZIMIDAZOLE|(C9H10N2)	1
DOLICHOL|(C80H132O1)	1
ENOL-PHENYLPYRUVATE|(C9H8O3)	1
ENZYME-S-SULFANYLCYSTEINE|(C3H5N1O1|Protein|2S2)	1
ESTRONE-SULFATE|(C18H22O5S1)	1
FORMYL-L-METHIONYL-PEPTIDE|(C12H17N4O6R3S1)	1
FORSSMAN-HAPTEN|(C53H92N3O28R1)	1
GLUCOSAMINYL-14-ETCETERA-MANNOSYL-R|(C42H70N3O31R11|Protein|1)	1
GLUCOSAMINYL-ETCETERA-MANNOSYL-R|(C34H57N2O26R11|Protein|1)	1
GLYCANO-13-ETCETERA-GLYCOPROTEIN|()	1
GLYCANO-26-ETCETERA-GLYCOPROTEIN|()	1
GLYCOPROTEIN-ETCETERA-GALACTOSAMINYL-GAL|(C20H34N1O15R1)	1
GLYCOPROTEIN-ETCETERA-GLUCOSAMINYL-PHOSP|(C42H71N6O31P1)	1
GLYCOPROTEIN-PHOSPHO-D-MANNOSE|(C34H58N5O26P1)	1
GLYCOSYL-N-ACYLSPHINGOSINE|(C29H54N1O8R1)	1
GLYCYL-PEPTIDE|(C4H7N2O3R1)	1
H2CO3|(C1H2O3)	1
HCL|(H1CL1)	1
HEPARIN|(C12H21N1O20S3)	1
HX|()	1
HYALURONATE|(C15H25N1O12)	1
HYPOTAURINE|(C2H7N1O2S1)	1
KERATAN|()	1
KERATAN-6-SULFATE|()	1
L-1-GLYCERO-PHOSPHORYLCHOLINE|(C8H21N1O6P1)	1
L-DOPACHROME|(C9H7N1O4)	1
L-EPINEPHRINE|(C9H13N1O3)	1
L-OCTANOYLCARNITINE|(C15H29N1O4)	1
L-THYROXINE|(C15H11N1O4I4)	1
LEUKOTRIENE-C4|(C30H47N3O9S1)	1
LIOTHYRONINE|(C15H12N1O4I3)	1
LIPID|()	1
MALTOHEXAOSE|(C36H62O31)	1
MALTOPENTAOSE|(C30H52O26)	1
METHIONYL-PEPTIDE|(C11H17N4O5R3S1)	1
N-ACETYL-5-METHOXY-TRYPTAMINE|(C13H16N2O2)	1
N-ACETYL-BETA-D-GLUCOSAMINYL-12-ALPHA-D|(C20H34N1O16R1)	1
N-ACETYL-BETA-D-GLUCOSAMINYL-13-ETCETERA|(C22H37N2O16R1)	1
N-ACETYL-BETA-D-GLUCOSAMINYL-16-ETCETERA|(C22H37N2O16R1)	1
N-ACETYL-BETA-GLUCOSAMINYLAMINE|(C8H16N2O5)	1
N-ACETYL-D-GALACTOSAMINYL-POLYPEPTIDE|()	1
N-ACETYL-SEROTONIN|(C12H14N2O2)	1
N-ACETYLARYLAMINE|(C8H9N1O1)	1
N-DESULFOHEPARIN|()	1
N-METHYL-HISTAMINE|(C6H11N3)	1
N-METHYLPHENYLETHANOLAMINE|(C9H13N1O1)	1
N-TETRADECANOYLGLYCYL-PEPTIDE|(C18H33N2O4R1)	1
N1-ACETYLSPERMINE|(C12H28N4O1)	1
N2-SUCCINYLGLUTAMATE|(C9H13N1O7)	1
N2-SUCCINYLORNITHINE|(C9H16N2O5)	1
N4-N-ACETYL-BETA-D-GLUCOSAMINYL-F|(C60H100N6O42)	1
N4-N-ACETYL-BETA-D-GLUCOSAMINYL-F6|(C60H100N6O42)	1
N6N6N6-TRIMETHYL-L-LYSINE|(C9H20N2O2)	1
NN-DIMETHYLANILINE|(C8H11N1)	1
NN-DIMETHYLANILINE-N-OXIDE|(C8H11N1O1)	1
NUCLEOSIDE-PHOSPHATE|(C5H10O7R1P1)	1
OBTUSIFOLIOL|(C30H50O1)	1
OCTANOL|(C8H18O1)	1
PALMITALDEHYDE|(C16H32O1)	1
PHENYLETHANOLAMINE|(C8H11N1O1)	1
PREGNENOLONE|(C21H32O2)	1
PRENAL|(C5H8O1)	1
PROCOLLAGEN-5-HYDROXY-L-LYSINE|(C7H13N3O3R2)	1
PROCOLLAGEN-L-LYSINE|(C7H13N3O2R2)	1
PROCOLLAGEN-L-PROLINE|(C5H7N1O1R2)	1
PROTEIN-L-CITRULLINE|(C7H12N4O3|Protein|2)	1
PSEUDOURIDINE-5-P|(C9H13N2O9P1)	1
PURINE|(C5H4N4)	1
QUEUINE|(C12H15N5O3)	1
QUININE|(C20H24N2O2)	1
RETINYL-ESTER-RETINOL-BINDING-PROTEIN|(C21H28O2|Protein|1R21)	1
RX|()	1
S-24-DINITROPHENYLGLUTATHIONE|(C16H21N5O10S1)	1
S-ALLANTOIN|(C4H6N4O3)	1
S-GERANYLGERANYL-PROTEIN|(C23H37N1O1|Protein|2S1)	1
S-PRENYL-L-CYSTEINE|(C8H15N1O2S1)	1
TDP-FUC4NAC|(C18H29N3O15P2)	1
UNDECAPRENYL-P|(C55H91O4P1)	1
VANILLIN|(C8H8O3)	1
XANTHOSINE|(C10H12N4O6)	1
RETINOL|(C20H30O1)	1
RIBOFLAVIN|(C17H20N4O6)	1
THIAMINE|(C12H17N4O1S1)	1
COB-I-ALAMIN|(C62H88N13O14P1COBALT1)	1
PYRIDOXAL|(C8H9N1O3)	1
PYRIDOXAMINE|(C8H12N2O2)	1
PYRIDOXINE|(C8H11N1O3)	1
PHENYLETHYLAMINE|(C8H11N1)	0
3,4-DIHYDROXYBENZOATE|(C7H6O4)	0
ADP-GROUP|(C10H15N5O10P2)	0
AMP-GROUP|(C10H14N5O7P1)	0
COA-GROUP|(C21H36N7O16P3S1)	0
FAD-STEM-GROUP|(C15H26N6O13P2)	0
NAD-STEM-GROUP|(C15H23N5O13P2)	0
undecaprenyl|(C55H90)	0
ADENINE-RING|(C5H4N5)	0
NUKED-PENTOSE-RING|(C5H10O4)	0
PENTOSE-RING|(C5H10O5)	0
PHENANTHRENE-RING|(C14H10)	0
PORPHYRIN-RING|(C20H12N4)	0
PTERIDINE-RING|(C6H4N4)	0
PURINE-RING|(C5H4N4)	0
PYRIDINE-RING|(C5H5N1)	0
PYRIMIDINE-RING|(C4H4N2)	0
STERONE-RING|(C17H28)	0
AMINO-GROUP|(C1H2N1)	0
ANOTHER-STRANGE-GROUP|(C1H4N1O1P1)	0
CARBONYL-GROUP|(C1O1R12)	0
CARBOXYL-GROUP|(C1H1O2)	0
HYDROXYL-GROUP|(C1H1O1)	0
IMINO-GROUP|(C1H1N1)	0
METHYL-GROUP|(C1H3)	0
PHOSPHATE-GROUP|(H2O4P1)	0
PYROPHOSPHATE-GROUP|(H3O7P2)	0
THIOL-GROUP|(C1H1S1)	0
X-PHOSPHATE-GROUP|(H1O3P1)	0
X-PYROPHOSPHATE-GROUP|(O5P2)	0
CA+2|(CA1)	0
CO+2|(COBALT1)	0
CU+2|(CU1)	0
FE+2|(FE1)	0
FE+3|(FE1)	0
K+|(K1)	0
MG+2|(MG1)	0
NA+|(NA1)	0
NI+2|(NI1)	0
ZN+2|()	0
COUMARIN|(C9H6O2)	0
(-)o-acetylcarnitine|(C9H17N1O4)	0
2-PHENYL-2-1-PIPERDINYLPROPANE|()	0
ALPHA-METHYL-TYROSINE|(C10H13N1O3)	0
CATECHOLAMINE|()	0
CPD-4501|(C18H14N2O1CL4)	0
CPD-4503|(C26H28N4O4CL2)	0
CPD-4504|(C20H33N1O1)	0
CPD-4505|(C19H39N1O1)	0
CPD-4506|(C21H20N3F3S1)	0
CPD-4507|(C16H21N2O2S1CL1)	0
CPD-4521|(C22H28N2CL2)	0
CPD-4522|(C27H32N1O2CL1)	0
CPD-4523|(C28H27N1O4S1)	0
CPD-4541|(C26H29N1O1)	0
CPD-4542|(C26H45N1O1)	0
CPD-4543|(C23H30N2)	0
CPD-4544|(O2TE1)	0
CPD-4585|(C40H50O14)	0
CPD-58|(C8H11N1O2)	0
CPD-7024|(C7H6O2)	0
CPD-7654|(C9H12N2O1)	0
CPD-7655|(C14H28O6)	0
CPD-7656|(C13H15N1O1CL2)	0
CPD-7657|(C10H15N1)	0
CPD-7658|(C9H13N1)	0
CPD-7659|(C9H13N1)	0
CPD-7661|(C18H22O4)	0
CPD-7662|(C15H17N2O5)	0
CPD-7663|(C12H12N1O6)	0
CPD-7664|(C14H12N1O5)	0
CPD-7665|(C9H13N1O2)	0
CPD-7666|(C8H11N1O3)	0
CPD-7667|(C7H9N1O2)	0
CPD-7668|(C9H15N5O1)	0
CPD-7669|(C8H9N1O2)	0
CPD6666-1|()	0
CPD6666-2|()	0
CPD6666-3|()	0
CPD6666-4|(C20H37N1O2)	0
delta(1)-piperideine-2-carboxylate|(C6H9N1O2)	0
delta(3)-isopentenyl-pp|(C5H12O7P2)	0
l-delta(1)-pyrroline_5-carboxylate|(C5H7N1O2)	0
NAPHTHOL|(C10H8O1)	0
SELENITE|(O3SE1)	0
SEROTONIN|(C10H12N2O1)	0
threo-d(s)-iso-citrate|(C6H8O7)	0
TYRAMINE|(C8H11N1O1)	0
